# Supplementary material for: A natural variation-based screen in mouse cells reveals USF2 as a regulator of the DNA damage response and cellular senescence
Source: G3 (Bethesda). 2023 Apr 25;13(7):jkad091. doi: 10.1093/g3journal/jkad091 (PMC10320765; doi:10.1093/g3journal/jkad091)
Supplement: jkad091_Supplementary_Data [file jkad091_supplementary_data.zip]

Archive with 14 entries (14 files):
- Supplemental_Figures_G3-2023-404074.docx
- Supplemental_Methods_G3-2023-404074.docx
- Supplemental_Table_Captions_G3-2023-404074.docx
- Table_S1_G3-2023-404074.xlsx
- Table_S10_G3-2023-404074.xlsx
- Table_S11_G3-2023-404074.xlsx
- Table_S2_G3-2023-404074.xlsx
- Table_S3_G3-2023-404074.xlsx
- Table_S4_G3-2023-404074.xlsx
- Table_S5_G3-2023-404074.xlsx
- Table_S6_G3-2023-404074.xlsx
- Table_S7_G3-2023-404074.xlsx
- Table_S8_G3-2023-404074.xlsx
- Table_S9_G3-2023-404074.xlsx
