# Supplementary material for: A natural variation-based screen in mouse cells reveals USF2 as a regulator of the DNA damage response and cellular senescence
Source: G3 (Bethesda). 2023 Apr 25;13(7):jkad091. doi: 10.1093/g3journal/jkad091 (PMC10320765; doi:10.1093/g3journal/jkad091)
Supplement: jkad091_Supplementary_Data [file jkad091_supplementary_data.zip › Table_S1_G3-2023-404074.xlsx]

## Sheet: Table S1
Genes	Mm.CONT	Mm.SEN	Ms.CONT	Ms.SEN	Hybrid.Mm.CONT	Hybrid.Mm.SEN	Hybrid.Ms.CONT	Hybrid.Ms.CONT
0610009B22Rik	45.8186	50.2793	50.9497	56.4533	27.447	31.0912	24.643	32.2545
0610009O20Rik	14.1065	11.5863	40.8231	38.38	8.53654	7.00102	17.8117	15.9948
0610010F05Rik	12.1024	8.28564	20.4664	19.1917	8.14891	7.47679	6.33741	5.99755
0610012G03Rik	34.5647	26.4898	12.6632	15.7348	12.3614	17.678	3.83058	5.78289
0610030E20Rik	15.94	21.1723	14.7604	15.3725	8.08355	9.52399	6.4429	6.88995
0610037L13Rik	12.7944	12.062	15.0777	13.819	8.81011	8.05276	2.39778	2.7624
0610040J01Rik	0.594505	1.49286	0.0405871	0	1.00504	1.14188	0	0
1110002E22Rik	0.0510315	0.0407251	0	0.0408807	0.0325709	0.0273739	0.021836	0.0157578
1110004E09Rik	23.6595	17.2368	44.4078	50.3337	9.56537	9.17994	15.305	16.7427
1110008F13Rik	78.382	61.8867	95.8743	82.1052	44.601	33.4937	43.0926	35.4372
1110008P14Rik	12.3427	21.073	8.781	13.0835	2.55263	4.32224	0.517023	0.189543
1110012L19Rik	27.1825	24.4825	32.6726	58.7361	13.0954	20.3475	12.7995	13.9926
1110017D15Rik	0	0.83245	0	0.143757	0	0.659342	0	0
1110032A03Rik	5.31484	8.31803	8.15021	10.971	3.40429	6.86884	4.58344	4.55144
1110034G24Rik	2.91713	4.38971	5.21805	5.20298	1.34448	3.91302	1.79709	2.68818
1110038F14Rik	22.6547	18.7175	45.8426	52.8577	18.184	17.8979	33.7173	37.2761
1110051M20Rik	13.9848	13.1629	14.7812	14.8022	4.41172	5.05077	4.52404	6.12359
1110059E24Rik	15.5632	20.4959	17.5409	20.7213	11.7163	13.4364	9.08603	7.96203
1110059G10Rik	6.64358	7.46228	9.14954	12.049	3.25722	3.66943	6.7047	6.9774
1190002N15Rik	24.223	25.6829	41.7873	34.7027	7.91355	8.68369	8.40797	11.4112
1500011K16Rik	24.0512	15.688	15.1244	30.0888	17.3467	17.9088	17.3727	16.4747
1500015O10Rik	106.813	557.53	294.643	329.494	14.2177	85.2589	60.8572	136.078
1600002K03Rik	5.74526	10.2171	38.612	43.613	6.67026	5.61938	18.8644	23.838
1600012H06Rik	37.0082	37.113	38.8983	47.0238	14.287	17.2553	12.4799	16.311
1600014C10Rik	21.8151	27.3862	46.8029	40.6198	20.1191	24.2478	16.9866	22.767
1600014C23Rik	1.19901	2.51738	0.162698	0.790387	0	0.535	0.265012	0
1700001O22Rik	0.146403	0.0730218	0.195563	0.280559	0.0292005	0.0849071	0.113312	0.0282821
1700001P01Rik	0.16353	0	1.11183	0	0	0.252907	0	0.129995
1700003E16Rik	2.45892	5.45007	0.619885	0.924013	1.45616	2.88235	0.472238	2.21435
1700003F12Rik	2.10914	3.42198	0.259726	0.677677	1.30843	3.95416	1.01074	1.71016
1700007K09Rik	0	0.598779	1.52599	7.29823	0	0.523584	1.66915	1.62004
1700007K13Rik	2.24808	34.4208	0.795623	4.25772	5.75977	24.6253	0.466958	5.33183
1700008O03Rik	0.169004	0.754556	0.118444	0.195541	0.0443053	0.197644	0.0590862	0.41762
1700013F07Rik	0.0702773	0	0.172327	0	0	0	0	0.23631
1700014D04Rik	0.966825	1.8262	1.50748	1.54535	0.444229	2.12512	0.41289	0.522321
1700015F17Rik	0.456362	0	0.80226	0.290201	0.368362	0	0	0.103734
1700016C15Rik	0.132868	0	0.126888	0.5331	0.106004	0	0.106004	0
1700017B05Rik	50.0682	31.7586	32.9179	52.1183	26.7422	24.7645	19.9483	21.1048
1700019D03Rik	0.214138	0.0470173	0.0408201	0.0366037	0.179557	0.495853	0	0.0190597
1700020D05Rik	0.599663	1.07778	0.426268	2.9794	0.262686	0.671826	0	1.52045
1700021F05Rik	8.54298	8.20861	33.4657	36.5523	4.85538	5.99597	15.4998	20.9941
1700022I11Rik	0.0224664	0	0.44319	0.100637	0	0	0.0833733	0
1700025G04Rik	7.15601	7.4974	18.934	18.3778	2.44684	2.97061	3.48073	3.84799
1700029H14Rik	0	0.344591	0.11936	0.50107	0.131451	0.361612	0.619883	0.657387
1700029J07Rik	1.50902	4.77709	4.90169	4.04371	0.716642	1.77636	2.07693	2.79387
1700030J22Rik	1.16687	1.78318	8.70544	4.82746	0.376201	0.479763	5.06164	2.45066
1700030K09Rik	11.9291	13.131	11.0353	11.6647	7.25199	7.81314	7.35987	6.14918
1700034I23Rik	0	0	0.66143	0.687716	0.0346725	0	0.0424749	0.270105
1700037C18Rik	0.988479	0.808183	0.708255	1.03193	0.384872	0.376693	0.306166	0.390701
1700037H04Rik	37.1492	27.8882	41.7151	51.5928	28.8737	31.9642	18.0607	19.4434
1700061G19Rik	0.854906	0.448728	0.0291975	0.0523633	0.150507	0.226518	0.112524	0.0272657
1700066B19Rik	0.251779	0	0.422437	0.0957203	0.0371449	0.137312	0.085714	0.31353
1700067K01Rik	0.156427	0	0.179031	0.113221	0.0415999	0.927369	0.16623	0.46194
1700088E04Rik	1.07222	1.14782	2.55741	2.46581	0.588236	0.444567	0.595301	0.748528
1700092M07Rik	1.60697	5.13387	2.11715	0.703997	1.5114	0.428094	1.03517	0.465071
1700093K21Rik	0	0	0.0838999	0	0	0	0	0.0392768
1700102P08Rik	0.743029	1.98084	2.16985	3.12477	0.565717	1.24721	0.330134	0.221967
1700109H08Rik	0.972208	2.10412	2.41738	1.86587	0.69394	0.834198	1.13357	1.0103
1700123O20Rik	51.9057	48.2989	61.1874	63.6966	14.1157	18.1138	21.8636	24.3632
1700125H20Rik	0	0.492124	0.463466	0	0	0.0793036	0	0.429881
1810009A15Rik	0.212	0.903049	0.901829	0.423417	0.246512	0	0.0731299	0
1810013L24Rik	43.4756	56.9526	86.6963	88.0314	14.8056	20.3822	15.3479	17.9956
1810022K09Rik	2.29036	2.44186	23.0005	18.8573	1.21212	0.6293	4.96662	4.7831
1810024B03Rik	1.94329	2.2969	0.390288	1.30296	0.899362	1.42181	0.183764	0.859673
1810032O08Rik	8.08025	10.7643	6.52159	9.00445	5.36836	4.54935	6.67751	4.79823
1810037I17Rik	73.4279	85.5997	307.193	334.309	40.3284	56.6161	53.9539	75.0081
1810041L15Rik	0	0.0747464	0.625789	0.104181	0	0.012045	0.099906	0.0240901
1810043G02Rik	8.40703	8.98501	4.28175	5.04456	5.17674	7.28436	2.29217	2.25362
1810049J17Rik	4.69566	1.05988	2.98049	2.7153	0	0.250802	0	0
1810055G02Rik	110.274	92.131	122.831	131.348	55.7123	53.6143	81.7157	73.355
1810062G17Rik	0.336035	0.223474	0	0.445532	0.178729	0.259848	0.0894627	0.173422
2010111I01Rik	5.19503	7.07072	9.7427	10.64	2.98616	4.25815	2.78426	5.61013
2010300C02Rik	0	0.0802305	0.285948	0.392811	0	0.0155482	0	0.0758767
2210011C24Rik	0	0	0.189058	0.460775	0.327615	0.167531	0.465163	0.168245
2210016F16Rik	36.8079	27.6581	56.6962	61.5468	17.2364	15.628	28.6463	29.6069
2210016L21Rik	18.6579	15.3768	16.4544	19.0026	10.4831	14.9188	7.07369	8.90857
2210408I21Rik	3.74954	3.82317	5.88508	7.41373	1.92544	1.72717	2.40311	2.2726
2300009A05Rik	4.72488	5.19406	8.62203	9.85368	1.36727	1.71115	1.77304	2.58611
2310007B03Rik	0.258554	0.206784	0.107049	0.0432243	0.0445018	0.0666444	0	0
2310011J03Rik	39.5382	36.4793	44.045	49.3543	19.1776	20.2311	17.4496	18.3979
2310022A10Rik	9.35098	11.4611	10.7956	13.124	7.62158	7.82585	6.14907	5.82207
2310022B05Rik	225.1	147.836	571.212	459.581	208.078	148.271	185.209	128.138
2310030G06Rik	0.103125	0.102873	16.9812	19.6427	0.804168	0.239233	0.394242	0.445802
2310033P09Rik	15.6019	11.3211	30.7323	33.4991	7.27127	10.2108	10.9488	15.2714
2310035C23Rik	17.611	17.6824	29.9094	29.0955	5.34223	5.76072	5.50378	5.95785
2310039H08Rik	30.5544	14.2316	23.9094	30.1267	12.1699	12.334	18.5302	15.1572
2310057M21Rik	4.03186	3.57364	18.9564	20.6391	1.54235	2.21932	5.89916	5.75599
2310061I04Rik	9.93902	11.4486	27.8156	35.5972	6.66352	9.15629	6.00141	8.911
2410002F23Rik	22.576	17.8993	21.1534	25.4223	8.48991	8.15817	8.76339	9.0531
2410004B18Rik	15.7782	15.3863	21.7341	21.5103	7.43666	12.0128	11.4516	9.51107
2410004P03Rik	0.204448	0.13844	0.0233742	0.103275	0.0848454	0.25945	0.204004	0.333508
2410015M20Rik	94.1221	71.2305	114.225	147.947	30.978	34.4541	50.2043	54.5161
2410089E03Rik	12.4319	12.6277	14.2815	11.7433	5.67045	5.54732	4.61799	4.47701
2410131K14Rik	3.71317	4.62546	18.1469	19.9845	3.18993	4.48673	6.25604	9.3268
2510009E07Rik	29.2703	27.7718	27.305	23.1073	15.5435	12.8272	12.976	13.5605
2510039O18Rik	91.4359	79.6619	141.16	141.837	31.7022	32.4535	12.9233	14.7656
2610001J05Rik	36.1694	24.7229	28.7874	28.1213	14.5792	18.2375	16.3509	20.1857
2610008E11Rik	29.5623	26.7283	109.592	111.125	19.899	37.1023	42.2118	64.0319
2610301B20Rik	35.0759	37.3428	26.5409	32.17	18.7985	31.7144	6.73519	12.7943
2610318N02Rik	0.448145	0	1.41708	0.915851	0	0	0.638549	0.730421
2610507B11Rik	107.971	90.9369	185.278	157.162	25.9028	26.8929	31.556	29.4621
2610528A11Rik	1.11983	8.47219	3.17816	1.76227	0.607406	0.978538	0	0.333089
2700049A03Rik	5.56014	7.8764	10.2764	6.35095	3.33866	2.99879	3.57003	2.52408
2700062C07Rik	13.5396	16.9096	74.8626	80.6432	4.44968	6.79623	34.3669	40.2496
2700081O15Rik	30.8091	33.2754	41.623	36.8827	15.3885	21.9377	17.6806	25.1083
2700097O09Rik	2.82571	3.96242	2.52723	3.95987	1.64693	1.99596	1.59423	1.48043
2810004N23Rik	19.7152	11.359	51.7542	49.0461	11.6504	8.63001	32.066	28.7058
2810006K23Rik	7.97581	8.52787	9.65711	13.156	5.9565	4.39616	4.05626	3.78927
2810021J22Rik	3.77235	5.10565	6.95191	10.4217	3.71863	5.40706	2.94679	5.22125
2810403A07Rik	19.8486	30.4586	38.1222	56.779	8.792	12.5684	9.27664	14.9638
2810474O19Rik	12.3369	15.5598	18.0021	15.3905	6.6058	8.46163	8.83867	9.20266
2900011O08Rik	0	0.204452	0.964677	0	0	0	0.51657	0.226413
2900026A02Rik	18.6329	14.3014	257.178	208.584	9.70708	17.0475	78.6646	60.8692
3110001I22Rik	3.20308	3.92082	6.51029	5.39173	3.50072	2.28107	3.50266	3.00536
3110002H16Rik	15.1639	18.4758	20.5904	21.1914	5.71897	8.19784	6.04072	8.87616
3110021N24Rik	1.02342	1.03541	0.242856	1.79169	0.0581568	0	0.153124	0
3110040N11Rik	15.9548	18.54	23.5322	26.8476	10.7024	12.5482	13.2967	13.177
3110043O21Rik	10.894	15.4638	17.1058	19.2307	4.98193	5.61844	2.83954	4.05334
3110062M04Rik	10.3175	12.0313	12.3859	13.6487	4.1531	5.72092	4.72064	5.42883
3110070M22Rik	0.0908661	0.54386	41.3841	54.7651	0.361067	0.840441	17.3072	26.7064
3110082I17Rik	12.7067	6.61386	8.76513	9.44548	6.74418	7.01171	6.20478	5.26291
3110082J24Rik	1.34193	0.53086	0.220333	0.266897	0.424569	0	0	0.102877
3632451O06Rik	25.5787	37.9363	3.09927	2.80454	18.9501	28.0143	87.3074	124.028
4430402I18Rik	0.171073	0.586746	0.0645352	0.38259	0.126638	0.127475	0.103048	0.111627
4833420G17Rik	16.9643	28.1301	47.3206	53.322	9.22841	12.8649	20.3991	22.0356
4833427G06Rik	0.734119	13.5372	0.234468	1.47317	1.00733	5.77103	0	2.15868
4833439L19Rik	68.7218	76.9889	129.221	122.934	46.2681	61.2251	37.7738	39.5696
4921536K21Rik	1.1562	0.817893	0.743749	1.47149	0.767953	0.873309	0.847566	1.03427
4930404N11Rik	0	0.675563	2.28928	1.56527	0.0601829	0.361603	0.771453	0.695695
4930415O20Rik	0	0.729695	0.149289	0	0.145898	0.424231	0	0.139412
4930426L09Rik	3.66716	4.30646	20.373	18.9046	2.5789	1.29247	1.92713	1.82698
4930430F08Rik	2.88178	4.72256	12.8218	15.6951	1.12446	1.54148	3.47881	5.2511
4930432K21Rik	1.02155	0.407035	2.31479	1.27061	0.168528	0.327959	0.560457	0.570768
4930444P10Rik	0	0	0.121718	0.246164	0	0.161581	0.0783175	0.104604
4930451G09Rik	0.177775	0.37863	1.06635	3.2262	0.300811	0.401228	0.752374	0.443482
4930452B06Rik	3.09166	1.90279	5.65422	3.20988	0.969267	0.779724	5.52573	4.19475
4930503L19Rik	15.288	13.5369	33.7124	31.6179	10.1283	9.96684	24.5747	20.4993
4930505A04Rik	0.206147	1.11153	0.341182	0.241303	0.138663	0.538485	0.106445	0.0797041
4930507D05Rik	0	0.266992	0.27437	0.147034	0.11924	0.181757	0.29794	0
4930519P11Rik	0.203678	0.406357	0.894994	1.31603	0.873003	0	0.761496	0.314998
4930523C07Rik	10.6563	10.8798	7.93908	6.18028	10.9632	6.18303	9.41413	9.78405
4930524J08Rik	5.58442	1.82491	7.92152	3.55701	1.34749	0.814522	1.99695	0.642565
4930535I16Rik	0	0	0.162808	0.291984	0	0.304073	0.264501	0
4930539E08Rik	0.309258	0.578851	0.676363	0.383305	0.139444	0.286459	1.90932	1.93804
4930556J24Rik	0.0836415	0.333746	0.0806036	0.0987963	0	0	0	0.0652664
4930562C15Rik	0	0	0.0368391	0	0.214562	0.460489	0.0708724	0.52786
4930579G24Rik	18.9308	7.18327	18.3727	11.0651	6.81465	6.511	13.056	11.8316
4931406C07Rik	8.56519	12.2547	32.5726	32.2708	5.28675	6.76854	9.77074	14.316
4931406P16Rik	26.4352	23.2349	40.6615	34.3223	7.25361	7.37759	5.78324	5.54303
4931414P19Rik	3.96234	6.75508	7.83329	7.76889	3.15813	3.66659	3.56926	3.01438
4931428F04Rik	5.60789	7.284	9.47602	10.4155	2.92317	2.33407	3.48043	2.11443
4933411K16Rik	0.0739439	0.590101	0.551471	0.742374	0	0.702866	0.118073	0.0840251
4933427D14Rik	7.02034	7.69827	10.5667	12.8293	4.91922	5.16529	3.77804	4.82306
4933428G20Rik	0.722287	0.4286	0.677331	0.189765	0.285653	0.926762	0.114021	0.385724
4933430I17Rik	0.868371	0.77762	0.338752	0.621985	0.419049	0.286262	0	0.207687
5031439G07Rik	34.42	25.9795	52.6998	47.177	13.8134	12.7406	11.9822	13.1987
5330417C22Rik	0.0323739	0.0322945	0	0.0241075	0	0.0689949	0	0.0566396
5730409E04Rik	41.9875	46.3708	57.6696	59.9427	24.8154	31.1791	8.307	8.47843
5730455P16Rik	23.2892	29.3488	36.0872	43.5566	13.6886	18.5476	16.7929	22.0213
5730480H06Rik	3.38985	3.15051	3.40068	3.70217	1.19494	1.31948	1.71075	1.91759
5730559C18Rik	1.55546	1.16298	3.56489	2.45466	0.606586	0.84934	0.646467	0.742077
6030419C18Rik	37.5985	39.593	40.3125	44.2572	23.7554	37.1882	47.7502	84.7672
6030445D17Rik	0.177157	1.2513	0.421592	0.681344	0.295636	0.724857	0.144175	0.0684006
6030458C11Rik	10.6159	8.05478	16.1855	17.4295	3.39079	4.11123	6.90993	8.1198
6430531B16Rik	0.41466	0.552974	0.515147	0.878842	0	0.0978782	0.684061	0.638222
6430548M08Rik	6.79927	12.4507	2.48419	3.05205	2.31907	5.11782	0.583778	1.85096
6430571L13Rik	0.213286	0.168154	0.413629	1.24893	0.0838713	0.160873	0.448663	0.141133
6820408C15Rik	0	0.274014	0	1.03294	0.0455574	0	0.240722	0.354914
8030462N17Rik	15.159	16.2086	31.194	34.4803	7.12167	7.7552	9.88296	9.17435
9030624J02Rik	21.1202	18.7414	46.2048	44.2151	10.0705	11.6438	19.1451	20.9279
9130011E15Rik	17.2542	11.0618	39.8188	37.5612	7.24068	6.70681	9.38694	11.5459
9130023H24Rik	9.43652	9.38763	15.6397	16.0059	5.24309	5.23974	5.22677	4.94013
9130213A22Rik	1.75942	1.70177	1.62263	1.95459	0.266616	0.995279	0.31537	0.441761
9230110C19Rik	12.1612	13.4892	10.9447	7.33064	6.00525	5.97758	3.34539	5.21727
9330159F19Rik	0	0	0.243745	0.437422	0	0.0803681	0.0495313	0.0877101
9330161L09Rik	0	1.30531	13.9897	11.4301	0	0.848042	7.42022	11.7155
9330182L06Rik	0.0257748	0	41.1496	45.4152	0.0338725	0.00996553	0.0698517	0.0395177
9430015G10Rik	27.9927	15.842	26.0968	26.6175	15.8838	11.6829	3.74629	4.81391
9430038I01Rik	4.45574	2.70611	0.307045	0.354177	1.85837	2.0146	0.117121	0.311638
9530068E07Rik	277.276	326.58	408.154	418.841	139.042	164.136	150.664	185.899
9530077C05Rik	0.592022	0.9733	4.20398	5.34481	0.966549	0.917023	2.65937	3.09038
9930012K11Rik	5.0022	4.58362	20.6456	21.9577	5.39478	8.02851	4.06743	5.71849
9930021J03Rik	19.7689	22.893	30.9284	27.9515	6.2657	8.21025	6.52937	9.90585
A130010J15Rik	7.8412	6.48807	5.30544	4.01717	4.00077	3.60103	2.98091	2.91131
A230050P20Rik	15.7736	32.6069	4.18736	8.40562	2.08177	6.88335	3.03652	6.40701
A230065H16Rik	0.926998	6.45444	0	0.54541	0	0.636595	0	0
A2m	21.6851	44.4163	0.613173	0.237185	0	0.148531	0	0.0691771
A3galt2	0.02844	0.386426	0.423966	0.32731	0.0814302	0.336309	0	0.108624
A430033K04Rik	4.45926	4.47738	3.92122	4.195	3.21431	2.54816	1.6351	1.59428
A4galt	10.4756	40.9202	86.3308	97.466	11.8111	21.9294	8.96768	13.7835
A530016L24Rik	0.131244	0.96951	6.81042	5.74883	0	0	0.317859	2.6412
A630001G21Rik	0	0	0.66104	0.0382065	0	0	0.29975	0.567663
A730015C16Rik	1.60959	0.166736	0.505514	0.0979055	0	0.12925	0	0
A730071L15Rik	0.315921	0	0.37683	0.351025	0	0.146576	0.171167	0.184775
A930002H24Rik	1.26238	0	1.28118	2.00742	0.992818	0.962281	0.214187	0
A930004D18Rik	0.546359	1.49684	14.3876	15.9202	2.57545	3.48157	2.42281	3.67735
A930017K11Rik	0.0401901	0.192857	0.0997759	0.119605	0	0.0912727	0	0
A930018P22Rik	0	0.595698	0	0.375219	0.167002	0.281924	0	0
A930033H14Rik	4.69803	4.69591	36.0064	31.6865	3.8742	4.8407	6.45209	6.55617
AA467197	0.169647	2.09934	0.0648983	1.25564	0	0.739818	0.205993	0.288238
AA986860	4.81669	7.03324	0.801624	1.25351	0.995527	1.41149	0.153359	0.676089
Aaas	56.2593	51.3413	73.276	118.024	14.2523	15.4336	22.5782	29.8391
Aacs	51.7182	38.0019	44.305	44.0173	35.3223	27.5081	29.154	21.5961
Aadat	0.468515	0.0934733	0	0.134966	4.35648	1.75368	0.27597	0.0445802
Aaed1	51.9708	51.3465	68.3917	66.3753	14.6722	15.9114	20.6835	27.6571
Aagab	21.9575	19.1317	48.8779	56.4314	14.1978	14.9543	16.8681	20.6993
Aak1	30.0492	31.1853	38.3834	33.5588	10.0367	10.1816	9.94059	10.2349
Aamdc	5.34389	7.60217	11.2901	11.0914	3.10944	5.23936	4.96488	5.83952
Aamp	90.6872	88.9895	122.764	147.43	34.0217	40.2342	30.7345	35.6985
Aar2	30.0784	19.9367	35.8984	35.1555	16.2937	17.9035	15.2591	16.5548
Aars2	10.2492	9.67174	13.0179	14.8149	5.80997	6.60134	6.58694	6.23916
Aarsd1	0.133739	0.587702	0.270387	0.500627	0.19614	0.141382	0.236251	0.117715
Aasdhppt	21.4236	21.2178	22.2511	23.5423	9.38079	9.8324	7.95284	7.97074
Aatf	31.368	16.3069	30.7941	29.5596	15.8708	12.1476	16.7163	13.5679
Aatk	0.0142537	0	7.62676	9.05907	0.114165	0.0602736	0.0839671	0.41809
AB124611	0.928971	0	0	0.81855	0.28131	0.218126	0.299777	0.187584
Abat	5.19287	14.3297	10.9061	18.0292	5.18523	6.81344	1.3378	1.25144
Abca1	35.537	58.4368	175.205	119.155	15.9771	39.1821	11.3826	30.1486
Abca12	0	0.0412449	0.00572089	0.0345209	0	0.0146861	0	0.0858993
Abca2	4.46516	10.4464	46.8377	43.8753	3.29873	8.63799	2.55626	5.91736
Abca3	1.9295	4.30824	49.7339	60.0239	1.53516	5.0759	2.52372	8.07159
Abca4	0.410362	1.24848	0.90176	0.589881	0.151109	0.730344	0.0652226	0.514118
Abca5	9.71813	10.1286	9.28572	7.96065	4.11228	4.37809	1.5108	1.76009
Abca7	4.66904	4.34578	13.8375	10.8988	2.57028	3.02923	2.0608	3.797
Abca8a	0.0650782	1.20799	0.0515143	0.0886513	0	0.188223	0.0707397	0.655002
Abca8b	0.0836709	1.27863	0.367844	0.1784	0.0479541	0.45896	0.17622	2.32374
Abca9	1.23257	7.70231	2.32521	1.90219	0.137265	1.36483	2.42636	7.98605
Abcb10	25.767	22.6674	50.0693	33.7883	17.4665	10.9563	16.0672	10.6749
Abcb1a	0.1692	0.111452	1.97708	1.85027	0.0250504	0.251127	0.0488353	0.127698
Abcb4	0.132386	0.0216972	0.216811	0.11342	0.0260293	0.012349	0	0
Abcb6	0.48496	0.245344	0.100364	0.127554	0.160404	0.212637	0.0460557	0.0671388
Abcb8	9.92713	8.22123	16.4491	14.5529	5.59962	5.1747	6.32835	4.85739
Abcb9	4.54732	4.79671	4.43775	6.05704	2.54596	2.46394	1.60285	1.74842
Abcc10	4.24301	4.95797	6.8701	8.83685	2.52147	3.36759	3.79854	3.53467
Abcc3	3.80109	4.43507	7.04302	5.0757	1.3832	1.87526	0	0.0446456
Abcc4	9.83469	9.11206	45.3633	29.2846	4.15309	4.61732	6.2251	6.92321
Abcc5	21.5122	34.7834	27.7565	38.9971	8.89229	15.627	10.7593	17.7698
Abcc8	0	0	0.0340377	0	0.104208	0.00975365	0	0
Abcd2	6.68296	9.86973	0.0787586	0.26244	1.33841	2.10905	1.19518	1.43753
Abcd3	43.5687	41.2066	56.7391	49.4781	18.8	15.7652	27.9552	24.8522
Abcd4	9.13997	10.5547	17.6248	20.3999	3.5234	5.93518	9.43293	13.7561
Abce1	94.5569	62.2405	194.013	153.111	23.4537	19.9623	75.56	58.689
Abcf1	86.2304	63.5107	85.3067	78.056	35.9892	31.9587	25.1586	20.9955
Abcf2	136.121	89.5043	113.569	110.99	59.8264	58.0181	36.0907	32.83
Abcf3	32.5006	35.0799	48.4629	58.4738	13.2273	14.3166	16.1531	19.8038
Abcg1	16.1731	34.0324	4.95787	1.87177	4.23114	9.37595	2.85448	8.9059
Abcg2	16.4215	17.2093	8.57321	8.87996	6.55603	7.72002	5.08534	6.03061
Abcg4	0.217099	2.55832	2.12528	1.62416	1.02682	2.68678	0.973899	2.84429
Abhd10	11.6401	7.49232	4.90299	6.15021	4.59779	4.98848	4.29216	3.60079
Abhd11	21.6718	26.1553	20.2716	19.9198	8.88225	6.88101	11.452	11.0793
Abhd12	81.4391	82.2755	84.1278	82.4353	28.4099	33.2187	28.2369	36.5656
Abhd13	19.8262	26.1345	34.9037	44.4889	9.15785	12.6764	8.44742	10.1912
Abhd14a	22.8948	21.409	21.7669	31.374	12.665	11.047	15.2519	14.4021
Abhd14b	10.0473	16.4835	25.1712	24.772	3.45954	5.44856	4.55409	5.65551
Abhd16a	46.962	48.8352	41.8375	44.5378	18.6682	24.0279	9.18765	12.4891
Abhd17a	94.1242	74.8592	92.6511	86.8188	29.5928	32.4063	27.0933	28.7459
Abhd17b	29.5629	24.2009	57.0005	52.5277	9.71874	9.50623	17.5569	18.2655
Abhd17c	27.01	27.7837	169.779	136.914	6.45271	5.7973	12.2629	11.7666
Abhd2	60.9447	71.6853	313.271	271.207	33.768	43.8545	70.8912	102.808
Abhd3	2.87586	6.02311	1.17356	1.64427	1.20989	3.47524	0.478626	1.23685
Abhd4	79.0858	134.377	141.232	180.038	40.1933	65.3832	28.8787	52.2086
Abhd5	21.9888	35.1084	50.1892	57.3729	7.77427	10.7485	16.0838	19.1084
Abhd6	10.2462	7.79126	26.236	27.6035	5.18058	7.88748	4.67542	6.25544
Abhd8	19.8711	18.6645	63.7375	65.5981	8.26909	13.4025	13.3114	22.9302
Abi1	62.3276	63.8549	81.5709	93.1073	24.2276	26.874	25.1965	27.138
Abi2	24.7659	17.8168	25.1961	20.9606	9.91242	9.78539	6.99811	8.58255
Abi3	0.843916	1.06917	2.27631	2.44268	0.824539	0.377692	1.1221	0.856983
Abi3bp	363.941	457.811	135.639	152.174	114.245	134.188	284.554	259.497
Abl1	57.6567	52.7849	88.5002	86.7061	24.3049	26.2755	34.1491	29.5238
Abl2	26.3916	22.9737	37.9381	31.0691	10.4558	13.1957	11.9321	13.5827
Ablim1	1.92804	3.33561	20.6997	22.5315	1.41629	4.5973	0.405467	6.41973
Ablim2	0	0	0.532218	0.674781	0	0.019663	0	0.0166505
Ablim3	0.181957	1.35761	1.24509	1.455	0.0302704	1.32733	0	0.28381
Abr	34.0523	29.9548	21.3098	18.4928	11.6897	12.349	11.8269	11.8982
Abracl	95.9066	35.1227	404.625	308.249	61.3453	40.1445	90.5902	66.939
Abt1	10.1703	7.48261	26.5187	26.5115	3.76311	2.87108	11.3246	9.29704
Abtb1	7.55341	8.19085	8.26161	11.0054	3.66521	4.84364	3.43128	5.03843
Abtb2	0.697985	1.0809	2.27339	1.1885	0.433478	0.204206	0.528135	0.359638
Acaa1b	9.54226	11.4839	0.220765	0.0669425	11.0785	13.3836	0.322589	0
Acaa2	52.0699	79.7578	59.2126	52.9771	41.6921	66.6974	47.9151	61.8707
Acaca	6.20936	6.28546	33.6213	21.6433	2.98254	2.08078	6.25624	5.13718
Acacb	2.22192	3.42793	1.9233	3.13424	1.01513	2.52012	2.00692	3.85497
Acad11	6.5351	10.4925	20.6443	19.8123	2.3591	4.43958	4.54946	5.74543
Acad8	20.5804	17.9869	13.8341	18.1864	10.7546	14.8639	7.06044	12.0403
Acad9	9.96967	11.7832	13.9576	14.4087	4.29433	5.09681	9.65366	9.63033
Acadl	62.7261	82.6048	87.283	67.7407	41.4237	43.2326	34.8916	39.9112
Acadm	23.2344	22.5596	22.6571	31.1743	16.4586	20.0878	10.0364	12.1148
Acads	31.032	32.2655	36.1017	42.5283	21.2263	21.5865	14.2657	15.4504
Acadsb	52.8116	70.2623	43.2361	49.9215	21.606	30.1744	14.302	16.5587
Acadvl	103.122	105.338	129.995	129.35	37.3707	47.2084	55.284	61.5506
Acan	0	0.0655594	1.28998	0.989439	0.056436	0.0396812	0.307788	0.0845848
Acap1	0	0.0417353	0.161027	0.279929	0.0166894	0.0485283	0.0148398	0.0287667
Acap2	57.0789	70.9042	40.5172	50.1375	24.5683	34.1967	13.6968	20.0779
Acap3	32.03	25.092	37.7874	43.1928	19.1578	19.1987	5.402	5.92163
Acat1	63.4021	59.6517	32.6483	29.0176	26.1106	26.7421	24.9435	27.2857
Acat2	69.9493	51.9603	57.7039	41.717	41.2693	27.9448	35.9789	22.5016
Acat3	3.19339	4.76763	6.47435	6.72799	0.853074	0.868356	5.0006	1.61267
Acbd3	48.9198	42.1078	68.3851	68.9569	17.9949	17.1037	18.9051	19.2762
Acbd4	19.6537	24.26	35.9675	46.0322	10.4298	12.8191	15.1022	17.1381
Acbd5	17.8425	17.924	51.9198	63.0496	10.4932	15.2811	19.1508	31.1927
Acbd6	14.6467	11.9394	12.5208	14.287	7.45415	7.60347	8.26855	6.96676
Acbd7	0	0	4.07362	4.01979	0	0.295532	0.395456	0.250569
Accs	4.41895	4.49758	5.85567	5.25226	2.55508	2.44301	2.53196	2.91187
Accsl	0	0	0.1594	0	0.0780747	0.056342	0.690593	0.769491
Acd	18.6454	16.4728	50.4041	62.4012	8.66499	8.52217	25.2596	24.2294
Ace	2.07093	0.46208	1.05103	1.56884	0.751914	3.50701	18.5214	96.9164
Acer2	0.158025	1.41871	1.57059	2.14908	0.101686	0.293354	0.0773713	0.0489801
Acer3	5.67303	5.36274	4.64246	3.79821	2.90908	3.53084	2.5209	3.23713
Ache	6.6503	18.3911	6.46196	12.1065	0.293162	1.53975	0.548355	1.64591
Acin1	55.7842	45.7446	84.2103	81.5741	23.9282	21.6114	31.3316	27.8146
Ackr2	0.231254	0.286803	0.150976	0.128251	0	0.370272	0.0491325	0.24372
Acly	183.096	153.839	163.564	142.01	75.3413	63.5533	66.9413	59.9865
Aco1	57.7269	44.8597	74.8447	62.4929	34.8183	24.4591	22.3905	17.2388
Aco2	74.9842	69.3834	17.142	16.8803	42.4622	41.5619	2.58743	3.55636
Acot10	41.2223	36.6416	350.755	268.009	19.7075	22.0394	12.2378	10.5434
Acot11	15.6022	15.8911	2.96054	3.74715	4.26541	6.34113	1.39836	1.76452
Acot12	0.188609	0	0.0295571	0.0620899	0.0247225	0.023962	0	0.119199
Acot13	48.3179	72.9315	63.8015	90.5895	21.6929	48.7409	16.409	31.2638
Acot2	8.38606	7.79222	31.5342	31.069	5.88843	6.62349	24.6213	25.6405
Acot5	0	0	0.110311	1.01213	0	0	0	0.309844
Acot7	15.6282	10.5766	109.087	109.841	7.77234	9.80687	8.74353	17.6953
Acot8	11.5123	12.346	15.0902	18.626	4.20391	6.72377	4.5869	6.13741
Acox1	73.6239	88.6782	89.0264	90.5063	36.5168	51.3911	33.4871	41.8293
Acox3	12.4299	16.8816	30.4294	38.0442	7.29706	8.21347	9.98204	15.1124
Acp1	22.3047	13.2798	24.9499	27.1312	13.8998	12.4738	11.8314	12.1123
Acp2	50.9346	63.1156	76.6414	81.149	20.5435	27.3149	20.6035	26.5735
Acp5	4.55452	7.98763	0.882516	0.337217	1.05784	1.75015	1.17932	1.86873
Acp6	6.37012	6.46106	8.91126	9.92929	3.15723	3.21505	3.61621	2.74409
Acrbp	0.410198	1.5917	1.51465	3.08931	0.509028	0.802231	0.741258	1.06412
Acsbg1	1.99421	3.86999	0.286651	0.382853	0.264868	1.47239	0.514234	4.0659
Acsf2	2.37462	6.42394	18.2999	19.1231	2.33734	1.87252	3.97072	3.1242
Acsf3	5.42988	7.34199	14.4185	14.8397	3.37002	3.38876	6.60294	5.96961
Acsl1	10.7723	27.7557	24.6355	27.2844	2.05963	2.3474	4.69548	3.97387
Acsl3	30.4085	28.2794	18.8327	14.2681	8.84107	7.0555	7.67533	5.82026
Acsl5	46.525	41.8796	101.956	81.4441	20.6639	18.3056	25.4767	23.1097
Acsl6	0.0626477	0.180923	0.315587	0.407995	0.00821173	0.101962	0.242317	0.956231
Acss2	5.87965	7.94048	2.70067	2.8383	2.51203	2.00427	2.25848	1.83816
Acss3	1.2213	3.11963	0.184169	0.288309	0.224044	0.745248	0.0301706	0.0601505
Acta1	29.5689	2.81541	389.032	180.209	5.67011	4.78698	8.996	2.62059
Acta2	5244.33	1710.72	15824.4	12649.6	3549.53	1462.75	4317.42	1920.29
Actb	6417.18	4069.17	11659.4	7956.32	1863.25	1293.8	2802.74	1911.08
Actg2	1183.64	257.515	141.373	93.9287	154.553	66.0979	51.0883	21.2029
Actl6a	34.2706	20.5471	37.8902	35.4318	12.1332	11.2049	16.4811	12.8141
Actn1	626.961	348.353	1850.06	1509.18	327.694	230.165	450.806	288.841
Actn2	0	0	0.380574	0.111589	0	0	0.231453	0.0215064
Actn3	6.49183	5.91552	1.61392	2.10922	1.61232	1.43895	1.13086	0.709569
Actn4	412.535	283.623	947.932	910.193	261.044	201.807	335.723	249.164
Actr10	32.4126	33.3352	81.0691	86.3061	8.039	12.3225	13.7206	20.4545
Actr1a	163.242	124.422	396.276	382.143	81.2059	86.4278	128.217	122.229
Actr1b	139.702	115.506	169.03	167.035	72.5625	89.9289	60.3068	70.1953
Actr2	133.639	119.318	194.889	191.011	71.0451	70.6565	64.6231	68.1945
Actr3	106.945	70.9193	480.505	374.702	34.6574	26.0109	67.1335	56.2794
Actr3b	0.883668	0.67162	0.0804041	0.0422257	0.226435	0.143345	0.143579	0.338086
Actr5	5.45181	3.2032	6.32104	5.25687	2.67184	3.00507	2.78344	3.35812
Actr6	20.5133	14.883	16.0288	14.3144	5.78099	10.6101	6.88724	5.85394
Actr8	10.4907	8.56916	44.1702	45.0313	6.50162	5.1877	23.8301	16.3845
Acvr1	43.9745	46.9289	68.2766	65.2696	17.7189	17.5665	16.7833	18.9583
Acvr1b	30.4266	78.8935	20.2188	16.9718	7.51487	7.72508	6.66667	7.23131
Acvr2a	42.6317	74.5366	14.0669	14.5022	14.8768	14.2034	17.7306	13.3136
Acvr2b	1.70658	1.16124	5.86812	7.15686	0.98961	1.06124	1.48524	1.70698
Acvrl1	46.8524	86.3935	16.6415	21.5219	17.2994	42.4494	13.2598	40.1189
Acy1	9.24844	5.99358	8.74862	9.81676	3.31245	3.42395	4.63882	3.86159
Acy3	8.66446	13.848	7.79226	13.2465	6.30719	11.261	0.743515	2.66157
Acyp1	10.3422	13.1731	15.3517	19.8507	1.30834	3.17815	2.27131	3.89334
Acyp2	12.7645	15.0592	27.6889	29.3312	4.36728	11.2646	7.62827	19.7854
Ada	23.6762	16.1847	84.6112	83.891	10.0624	13.7683	17.7134	26.5852
Adal	4.95462	4.60797	8.52588	7.26629	2.33916	2.6599	2.88925	2.9687
Adam10	92.2134	83.5735	283.929	187.622	30.8998	24.963	41.1731	32.3068
Adam12	96.395	36.9808	259.21	137.701	35.6773	9.47406	67.489	16.6733
Adam15	48.6294	57.0745	52.9818	64.3001	18.8199	36.9583	15.3706	34.0812
Adam17	39.9141	44.6049	54.0764	45.527	20.4226	17.8675	15.4053	13.9445
Adam18	0.0432201	0.172456	0.286311	0.471811	0	0.033421	0	0.066842
Adam19	130.868	87.7353	184.676	124.322	57.55	88.3111	39.2285	81.6603
Adam21	0.248413	0.0699364	0.478668	0.702969	0	0.189218	0.0561262	0.743009
Adam22	1.30451	1.33145	7.04785	6.56756	0.44483	1.7636	0.201551	0.267824
Adam23	17.5433	41.8155	0.00941331	0.0885544	1.34558	1.08049	0.16065	0.22707
Adam28	0	0.0443347	0.276362	0.371724	0	0.0538547	0	0
Adam3	0	0.166439	0.635761	0.47623	0.0716385	0.0470989	0	0
Adam32	0.343889	0.395226	0.377063	0.239174	0.0816015	0.0990241	0.0273283	0.0264878
Adam33	23.2348	37.5039	0.387519	0.67519	7.87535	16.3968	36.7762	54.3948
Adam5	0.521623	1.14611	0.142072	0.0324628	0.481479	0.385519	0.120499	0.119025
Adam8	13.0388	28.9722	1.66374	2.68863	1.40942	7.42921	1.46629	10.5449
Adam9	259.169	259.185	799.031	721.633	134.568	134.363	135.014	136.975
Adamts1	90.9769	254.459	129.076	156.011	51.5243	131.137	43.5349	91.0414
Adamts10	13.2615	22.2103	32.5143	44.3904	5.51952	8.26424	9.94438	12.7158
Adamts12	45.2766	28.2447	200.615	107.762	31.92	20.2339	80.235	40.3077
Adamts14	39.2382	32.3576	13.2809	11.3228	28.7704	36.9241	22.3173	28.4052
Adamts15	2.64521	4.33571	7.08401	16.6319	0.144489	0.851238	0.040517	0.688457
Adamts16	50.2199	53.1711	0.0123408	0.0174448	13.3009	9.98328	4.41648	8.47701
Adamts17	0.0788583	0.0262216	0.408201	0.565486	0.0271458	0.0637045	0	0.060089
Adamts2	160.227	178.975	10.3616	7.17996	36.7646	21.2312	28.4297	19.9108
Adamts20	0.137084	0.0226281	0.0751638	0	0.157924	0.00877037	0.498541	0.27999
Adamts3	1.6185	2.13095	0.0469518	0	0	0.0572096	0.146942	0.0256649
Adamts4	25.9305	28.9518	69.3824	63.2165	8.74574	9.28145	10.3811	9.36634
Adamts5	91.4402	328.14	254.271	168.262	53.8352	148.513	98.5276	182.404
Adamts6	19.699	28.8209	29.2281	32.0596	6.11388	10.9064	11.0488	8.85479
Adamts7	9.08616	15.0585	24.3412	23.3822	5.47221	11.3945	11.9905	14.0684
Adamts9	1.21409	3.98176	2.06858	2.48411	0.166969	0.310254	0.317615	1.61387
Adamtsl1	14.8685	33.47	3.68304	5.01468	6.15317	13.5136	2.65849	2.06942
Adamtsl2	0.0127665	0.0764112	0.0734397	0	0	0.00987202	0.0170445	0
Adamtsl3	93.1502	88.6979	44.8404	47.0681	29.5567	40.4787	27.8611	45.3911
Adamtsl4	56.8896	99.9774	33.1863	47.9682	28.76	32.9656	18.0528	17.5834
Adamtsl5	19.7159	30.4886	6.78612	11.6341	7.75545	22.2909	9.19661	21.5948
Adap1	0	0.185527	0	0.0363385	0.0416999	0.0943646	0.0247676	0.0352512
Adap2	0	0.730534	11.0376	7.84412	0.41315	0.30665	0.0912169	0.132617
Adar	17.6169	55.5722	30.2926	50.5257	10.6192	25.9665	8.63627	29.4047
Adarb1	20.6048	26.5378	21.8037	17.3667	7.62893	3.40597	8.47037	3.23961
Adat1	8.96468	7.10799	5.12567	5.48086	4.97457	5.61442	2.98269	2.99034
Adat2	15.7424	5.91879	8.1145	14.1122	6.31824	6.29681	4.36	7.91885
Adck1	5.85243	5.75097	16.3047	15.5527	3.01992	3.40931	6.82399	10.284
Adck2	8.48212	12.4515	16.5339	20.0824	6.23479	5.73207	4.83651	5.69168
Adck5	11.0393	9.52599	10.6427	11.1322	5.13449	6.01595	6.34351	6.64641
Adcy1	5.93011	3.68644	36.7348	43.127	5.76184	2.04098	3.263	3.41019
Adcy10	0	0.102624	0	0.0585824	0	0.0180586	0	0.0313284
Adcy2	22.432	44.94	1.40392	0.308563	2.95214	6.27764	1.46448	1.65316
Adcy3	50.7054	59.4313	35.034	35.0015	14.6215	15.9662	15.2542	17.3063
Adcy4	8.80837	11.4446	50.1394	34.8165	5.67019	3.88309	11.3455	6.47823
Adcy5	27.6273	45.5352	0.902331	1.30425	7.71422	9.49423	5.07479	8.02713
Adcy6	55.6284	81.5753	145.587	144.432	25.6019	32.984	35.9964	41.6249
Adcy7	14.676	11.2902	0.349776	0.274202	6.26279	10.2248	2.72758	8.33836
Adcy8	0.025035	0	0.289949	0.485067	0.0199733	0.0460361	0	0.0459622
Adcy9	4.12485	7.38021	8.35966	9.30496	1.47105	2.39372	1.06012	1.45778
Adcyap1r1	16.8561	2.17381	67.2404	110.154	29.9137	12.1701	9.54127	10.3772
Add1	117.98	110.364	267.029	244.964	46.4529	49.6609	62.8479	69.7168
Add2	0.490059	0.048295	2.07718	1.86197	0	0.0930876	0.0103061	0.0231512
Add3	45.1585	56.9771	18.5151	20.0526	19.7923	35.2872	15.6245	37.803
Adgra1	0.153207	1.06652	4.06376	4.39688	0.0195656	0.141081	0.613923	1.07156
Adgra2	163.29	121.287	51.2462	37.4725	62.1365	53.137	46.3121	43.608
Adgra3	22.9289	23.4976	27.9048	21.8485	12.7263	13.7127	11.4333	13.9887
Adgrb2	0.221586	0.508903	1.76867	2.2128	0.272681	0.320954	0.109119	0.145315
Adgrd1	100.46	207.364	0.535353	0.396085	44.0756	42.5821	36.5479	30.7585
Adgre5	39.8142	33.5376	77.3326	99.8042	35.8509	48.3706	24.8211	20.9634
Adgrf1	0	0	0.0439748	0	0	0	0	0.0205327
Adgrf2	0	0.149106	0.0257458	0	0.032089	0.126582	0	0
Adgrf4	0	0.293083	0	0.0957685	0	0.15472	0	0
Adgrf5	3.02979	6.8276	179.19	135.789	8.11671	5.44284	8.51294	10.1311
Adgrg1	69.2426	40.049	52.2168	51.7463	14.6008	7.49349	3.48913	2.9096
Adgrg3	0.0443342	0.188849	0.178679	0.228549	0.0152614	0.0617696	0	0
Adgrg5	1.56138	0.156093	0.288731	0.486603	0.975012	0.737575	0.174485	0.135532
Adgrg6	0.328344	0.560189	26.3209	23.0824	0.39515	1.02717	0.0461832	0.272841
Adgrl1	67.0136	40.2175	85.3138	71.2399	18.5293	18.0626	19.0282	15.9404
Adgrl2	32.2935	42.7674	13.7256	15.4031	8.76992	8.18312	8.73401	12.4305
Adgrl3	0	0.105699	1.51286	1.16813	0.0105235	0.183121	0.0119955	0.0263792
Adgrl4	8.3667	3.67929	32.0052	23.906	0.491989	0.463515	2.86815	2.16748
Adgrv1	0	0	0.0868571	0.137961	0	0.0119133	0.0509844	0.0845543
Adh1	5.4099	21.654	0.264311	0.500014	3.35711	7.26205	6.91138	4.60552
Adh5	25.989	27.2011	34.1094	31.5151	10.7221	13.2746	16.858	20.2214
Adh7	16.5394	7.1875	0.647697	0.345784	3.22638	2.53573	0.38711	1.26056
Adhfe1	2.84491	4.37555	0.111359	0.412782	0.46283	0.300304	0.107459	0.563035
Adi1	40.8314	50.1605	60.505	66.5053	21.2722	30.8686	26.9187	37.3155
Adig	0.377935	0	0.240617	0	0	0	0	0.0974161
Adipor1	109.222	96.3554	170.668	176.852	36.2373	36.7764	54.1276	63.8237
Adipor2	68.154	106.057	87.1207	92.3128	18.3244	24.8867	20.4202	29.6971
Adk	39.2737	42.1256	169.354	131.646	19.2967	31.1365	39.9184	52.6038
Adm	660.625	1261.97	360.652	604.216	389.506	665.233	339	570.537
Adm2	12.3729	11.0847	5.05151	2.78346	2.73287	2.51353	6.19162	5.0286
Adnp	2.8634	3.66429	4.53804	4.7927	2.06457	1.82652	1.81173	2.01338
Adnp2	28.7974	31.7069	47.5373	44.1214	12.8107	12.8451	15.2487	13.2117
Ado	36.058	29.633	43.05	37.6226	18.0006	16.4895	20.0774	19.8524
Adora1	0	0.493602	0.368264	0.681966	0.696992	0.242522	0.317535	0.442333
Adora2a	0.0333255	0	0.656099	0.548719	0.224161	0.415974	0.0541523	0.312024
Adora2b	6.55238	11.7736	3.93194	4.86765	0.794277	3.87362	1.5851	7.91212
Adpgk	24.1647	21.1001	75.9114	69.1788	11.9681	10.8964	33.6517	30.1336
Adprh	80.2352	79.7686	155.39	166.808	39.2795	43.1209	56.6969	69.3924
Adprhl2	24.9573	20.6033	27.1083	37.3442	12.7976	12.6357	3.96692	3.44793
Adprm	24.9762	38.7204	23.0118	27.6368	15.752	22.3402	14.0886	16.2527
Adra1b	9.76915	5.61753	13.8275	6.99045	4.61242	8.56932	10.5168	4.3207
Adra1d	35.5741	35.4108	95.9122	101.532	33.3631	50.5417	17.3307	22.6138
Adra2a	26.0719	242.031	1.71357	3.16283	6.21997	12.0792	1.57068	0.498685
Adrb2	1.81683	1.56024	6.97525	8.9433	1.80927	2.58117	5.54483	5.69839
Adrb3	0.335101	1.0626	5.22371	6.71122	1.24496	0.830133	16.9411	8.71905
Adsl	9.35813	7.68279	11.548	11.6811	4.72885	4.38043	6.44928	6.70842
Adss	88.1703	63.2204	118.02	84.8773	33.2572	27.9913	23.9338	23.2815
Adssl1	4.88009	16.4429	12.9088	25.8636	2.38383	9.60169	4.77849	18.8348
Aebp1	2569.66	2430.38	1431.94	1094.6	758.067	479.703	621.39	382.368
Aebp2	35.0329	28.5453	35.0702	31.9951	12.5481	11.6882	13.7709	12.9458
Aen	29.7937	54.295	31.3165	70.8448	23.175	46.1738	12.2838	28.0361
Aes	170.938	211.726	752.881	931.188	66.845	103.689	152.423	217.357
Afap1	48.0942	50.9712	55.6722	49.3868	31.0629	36.0941	19.1468	19.1708
Afap1l1	0.138645	0.055322	1.84196	1.17731	0.0221226	0.230216	0	0.0964608
Afap1l2	2.06229	2.39956	20.1158	16.6826	5.65901	5.78288	1.90673	1.86882
Aff1	56.7454	50.5965	109.948	105.331	23.3439	19.3642	28.3232	28.4123
Aff3	5.74006	5.46642	51.3363	38.5865	3.12407	2.91411	21.9263	15.3627
Aff4	69.7838	81.1383	130.889	128.499	28.1281	32.3691	29.0557	31.5514
Afg3l1	32.3286	27.4201	39.8783	34.9548	20.57	14.3511	19.1239	12.4827
Afg3l2	20.2203	16.1378	86.2018	80.5123	9.51079	9.42869	39.1189	38.0425
Afmid	1.656	1.63554	0.690867	1.12675	0.992379	1.23555	0.203947	0.637621
Aftph	18.5654	15.6665	39.4079	38.1602	8.63542	9.08056	8.48086	8.75365
Aga	27.2689	60.8114	61.2187	91.0363	19.1347	35.0647	31.423	67.1774
Agap1	5.64876	5.85958	19.8259	28.2996	2.11208	3.42188	1.72123	2.47458
Agap2	0.156071	0.082421	0.245099	0.368014	0.0274065	0.0796907	0.0768315	0.109092
Agap3	26.6206	22.0785	33.6771	43.6089	10.1934	11.9792	13.0656	13.9222
Agbl2	2.00677	2.48294	0.518601	0.44928	0.840198	1.54694	0.0974445	0.304574
Agbl3	2.44902	3.20376	1.91842	2.94505	0.640213	1.04649	0.725379	0.894439
Agbl4	0	0	0.163671	0.295329	0	0.00822034	0	0
Agbl5	1.57506	2.3856	3.56064	3.93425	0.777926	0.996643	0.515369	0.745953
Ager	0.333628	0.418885	1.23213	1.39335	0.375809	0.676899	0.173356	0.127
Agfg1	40.0429	54.8413	44.1955	42.4152	11.6178	13.8412	10.944	13.8405
Agfg2	13.5951	11.0258	15.9685	19.4625	7.82859	6.20022	9.75597	8.84104
Aggf1	38.2531	37.1229	70.3475	80.4685	23.6364	26.547	25.2148	24.3859
Agk	1.94643	3.16686	10.3158	7.95695	1.39573	1.07237	1.56288	1.25908
Agl	28.9008	30.6735	35.026	24.2881	12.7238	12.8285	10.7424	9.3826
Agmo	7.15847	13.1071	0.0403715	0	1.27714	2.34671	1.92449	3.15695
Ago1	27.0477	33.1152	57.9292	50.2741	12.9358	13.5877	4.88503	3.96299
Ago2	57.1716	49.9249	82.6737	69.7892	26.2486	28.4289	24.8749	25.9331
Ago3	9.34944	11.4065	11.7539	14.5949	4.22493	4.90492	2.49559	2.00761
Agpat1	83.4272	77.9142	210.785	208.481	20.0325	21.8355	32.0616	36.3725
Agpat3	20.9439	26.5836	59.6607	67.3496	13.5365	19.6534	10.1487	15.848
Agpat4	23.5128	30.7923	33.6566	33.203	7.94927	10.1647	10.5992	9.67187
Agpat5	7.75026	7.72367	9.35798	8.12207	4.4605	4.3406	4.26348	3.09633
Agps	44.0572	28.4667	49.2928	36.71	15.9013	12.1191	16.5567	13.8589
Agrn	5.89427	40.2851	93.0863	92.3097	6.24745	15.88	5.86534	5.33976
Agrp	0	0.200972	0	0.707471	0	0.311578	0.104028	0.233683
Agt	1.14255	5.01919	11.0659	4.19137	0.129156	0.0417277	0	0.250101
Agtpbp1	6.06054	6.58033	9.07985	11.2742	2.54291	2.56834	5.3795	5.78366
Agtr1a	47.6056	93.2493	2.40588	2.63794	38.4773	97.2075	61.1167	75.4272
Agtrap	39.818	49.4262	73.6489	66.1119	13.9311	23.7903	9.38075	11.5436
Ahctf1	28.2486	17.7535	36.3316	26.8754	12.978	10.3912	14.3749	10.6981
Ahcyl1	207.004	174.398	248.388	259.429	66.7755	77.635	64.0904	84.7354
Ahcyl2	7.86074	8.37743	8.9548	10.3952	2.54421	3.81935	4.06179	5.13808
Ahdc1	24.7457	26.363	28.4879	29.6582	11.0697	15.3807	2.23178	3.18611
Ahnak	867.853	861.454	2155.14	1945.67	354.19	413.412	310.597	399.617
Ahr	41.3671	94.2302	88.5735	80.3982	22.3403	21.5228	25.3793	26.3469
Ahrr	4.61418	2.39231	4.24643	1.31367	12.5122	5.11443	3.64183	1.12114
Ahsa1	53.2606	36.7206	178.001	182.55	26.2887	21.22	124.364	104.02
Ahsa2	17.9672	23.0109	30.6525	30.479	6.93389	8.94438	6.11447	7.49009
AI314180	43.4885	40.7238	50.1339	46.9461	11.8351	15.0245	7.81762	9.09845
AI413582	17.008	15.2429	17.574	28.9058	6.45583	9.9558	6.7347	12.854
AI429214	5.50072	4.81503	7.36034	7.14294	3.03325	3.78319	3.61819	2.66073
AI464131	12.8856	19.5587	5.14385	3.57106	6.5663	5.03654	2.90704	3.90756
AI467606	0.0528171	0	13.9107	12.114	0	0.163369	0.083285	0
AI597479	17.3469	25.1204	39.8755	46.7603	12.1998	17.926	16.7648	21.5463
AI846148	18.2968	15.477	33.7558	34.4339	6.05581	7.30144	6.64894	6.61787
AI854703	2.15947	1.94865	2.63278	3.95422	0.93351	2.13431	1.22697	3.12132
AI987944	13.2661	15.5193	15.137	19.5554	7.3528	8.95195	6.83816	7.10308
Aida	37.2593	39.5684	67.3336	57.8313	20.74	28.2485	22.7151	27.9917
Aif1	0	0.452512	0.110382	0.26742	0.106281	0.0515059	0	0
Aif1l	1.53164	2.49852	36.6078	21.9767	1.24141	2.95252	2.14822	2.64453
Aifm2	8.69421	19.9108	12.4822	13.448	2.72311	7.12854	6.82726	14.4724
Aig1	5.98024	7.71989	8.76269	9.886	2.71404	6.16709	4.18667	8.00274
Aimp1	28.3038	18.4864	25.5542	28.2844	13.4894	12.8587	14.0756	12.4054
Aimp2	61.586	31.5984	58.3045	56.5213	25.2899	20.5463	30.6673	22.3873
Ajap1	0	0	0	0.39748	0.305319	0.24512	0.384679	0.45915
Ajuba	44.9026	22.9452	191.273	168.027	35.4244	24.9733	34.6766	27.1961
Ak1	182.757	326.336	129.695	242.235	79.5928	140.259	79.1214	156.638
Ak2	122.518	72.095	53.7539	44.8859	52.284	36.2678	7.85994	10.2641
Ak3	13.968	39.0372	164.092	150.747	23.1611	29.5925	38.4813	53.1584
Ak4	14.527	23.7511	24.0434	29.908	9.31844	11.7362	6.89443	12.7716
Ak5	17.4733	17.8558	62.0262	76.0903	5.71388	2.10255	41.8319	25.7428
Ak7	0	0.0483689	0.0318151	0.0334166	0	0.169179	0.0265789	0.283999
Ak8	0.663202	1.02229	0.0902752	0.355449	0.466189	0.829838	0	0.126454
Ak9	0.0146445	0	0.0390395	0.0599884	0	0	0	0.0462459
Akap1	64.964	43.9763	44.7417	51.3356	39.5858	31.5805	33.6961	25.7262
Akap10	13.9875	14.8286	33.9135	30.5975	4.57685	4.86959	5.43242	6.77397
Akap11	42.1339	59.2729	73.9038	78.3167	21.1194	27.8638	20.0668	25.5448
Akap12	134.563	155.451	942.538	1508.84	98.2753	144.469	63.4801	95.5305
Akap13	28.5328	31.4934	64.842	62.4165	14.0488	19.1763	24.4996	33.1179
Akap5	0.0897209	0.549871	67.9591	70.1387	0.113934	0.18557	0.117863	0.0790246
Akap6	4.85833	5.14223	0.701071	1.06571	2.35206	0.645087	0.445713	0.467976
Akap7	10.978	14.0565	7.17672	8.41229	5.03495	6.06792	4.56881	4.97498
Akap8	26.6036	27.8325	77.4385	85.2184	11.2761	11.8374	26.6393	30.6836
Akap8l	15.918	27.519	46.3619	73.7745	6.7812	10.8468	14.7632	26.4027
Akap9	13.0433	17.7045	31.5435	30.5623	6.89683	8.58094	6.67849	9.05485
Akip1	25.1536	26.1993	22.4968	27.8002	17.8391	17.8982	13.522	18.225
Akna	23.379	17.0866	11.3918	10.2277	13.5046	9.90893	4.04594	3.84162
Akr1a1	461.792	389.091	595.553	614.514	165.405	186.632	56.8644	81.5984
Akr1b7	0	0	4.22994	1.03415	0.277879	0.277937	0	0.108001
Akr1c13	1.15087	1.05132	20.1705	36.2652	1.31917	3.70102	11.8683	17.9454
Akr1c14	7.32509	17.1501	7.59985	11.3546	1.76001	7.62197	1.34113	6.43246
Akr1c18	1.19823	6.48659	0.209325	1.97236	0	1.28686	0.174038	4.05976
Akr1e1	8.32575	13.2049	31.0847	38.0473	5.14729	6.5509	10.0471	14.979
Akr7a5	37.8671	41.439	92.032	84.1595	25.2711	25.998	10.1874	9.88509
Akt1	233.682	162.61	344.191	302.761	112.455	110.813	143.796	146.841
Akt1s1	63.1607	42.9599	82.1568	82.6431	42.483	47.9173	47.5956	51.0594
Akt2	27.9714	28.1215	79.9131	72.3806	12.4603	12.1709	20.744	17.4816
Akt3	26.4222	26.5149	50.7293	56.0604	8.29876	9.81244	10.0168	12.4581
Aktip	9.83592	15.9176	78.3067	89.4044	6.58487	8.98288	14.7846	21.7532
Alad	11.5974	7.8635	11.4522	15.3092	5.69802	5.32611	4.01519	4.03689
Alas1	25.2126	53.8705	31.9016	40.9486	9.96291	16.2843	15.6437	23.4664
Alcam	0.606814	2.73448	7.8435	2.87038	0.0954965	0.0761676	0	0.26491
Aldh16a1	24.8437	10.5422	18.2581	13.0009	12.8004	7.41184	7.38939	5.1548
Aldh18a1	117.111	63.5681	107.004	87.9318	37.01	20.845	49.578	30.9985
Aldh1a2	68.7305	284.314	2879.35	3107.39	24.0879	20.401	11.4571	22.2589
Aldh1a3	32.4365	14.9907	90.139	86.1016	9.27065	21.0111	25.3136	24.861
Aldh1l1	14.0863	32.8882	0.628355	0.865928	7.55479	5.40051	3.67935	3.17685
Aldh1l2	28.0597	6.12175	19.3589	8.95096	13.9134	1.75095	8.79839	0.546424
Aldh2	70.901	91.9136	86.9644	95.6955	40.0866	45.7378	35.8839	59.9885
Aldh3a1	4.76545	3.4396	0.909435	0.963371	1.77718	2.32962	0.253985	0.0406318
Aldh3a2	24.566	34.0023	47.4479	49.08	14.9501	19.4344	16.9391	20.2037
Aldh3b1	13.0057	10.2215	14.1177	12.7589	3.01552	3.94781	5.81482	5.06812
Aldh4a1	12.1341	13.6874	15.5088	16.5323	3.23077	4.24596	2.07951	2.19619
Aldh5a1	2.31056	4.43036	3.3174	3.00045	2.23262	3.01619	0.709187	1.4701
Aldh6a1	26.0242	36.2456	39.8708	45.9775	8.60159	10.0768	19.0306	23.0978
Aldh7a1	44.922	41.5793	35.4502	34.8172	26.9429	28.3262	19.8509	24.0022
Aldh8a1	0	0.223132	0.0577902	0.0692752	0	0.031571	0	0.0360718
Aldh9a1	22.1495	25.1699	34.3708	33.0614	9.92702	12.8898	8.9154	10.914
Aldoa	1272.83	1212.79	1430.28	1539.11	452.36	511.278	477.316	537.402
Aldoc	14.3737	18.8716	16.4264	14.6471	1.64768	1.41323	8.15678	5.64591
Alg1	11.4006	20.4429	23.1073	26.8109	10.8373	9.63149	12.8886	13.7472
Alg10b	56.5226	57.9361	135.074	116.497	34.9757	34.2222	34.0759	34.9391
Alg11	41.4828	44.094	37.8955	43.7131	16.6833	22.5074	18.05	22.4548
Alg12	27.1745	22.5944	16.0082	15.5087	14.4291	12.118	10.9217	8.30152
Alg14	22.555	13.997	26.199	30.5341	11.8162	9.35137	14.7015	10.9904
Alg2	33.2131	41.752	53.6572	71.3824	15.0533	18.8648	11.0719	13.4059
Alg3	41.1678	30.1797	45.3235	52.9009	15.3294	13.3692	18.4562	15.7313
Alg5	38.748	20.8911	34.0195	32.7593	16.7864	20.8035	14.1788	17.5291
Alg8	31.3061	16.4152	17.954	16.1991	14.1491	11.0731	11.3651	8.10333
Alg9	29.7049	20.7845	23.3234	20.0271	11.0777	9.50165	7.95064	6.68413
Alk	0.106405	0.115646	6.67644	8.33755	0.044879	0.0556414	0.0149105	0.141782
Alkbh1	11.2033	13.345	23.5176	23.1597	6.74625	7.1718	14.5809	13.7394
Alkbh2	15.6769	13.6343	15.651	17.9572	9.88746	9.78553	6.96495	11.6256
Alkbh3	19.9761	19.2545	10.2469	14.9679	10.8908	10.4513	6.65556	7.03303
Alkbh4	18.7977	18.6374	12.04	16.9528	14.3685	12.2499	5.37652	6.01601
Alkbh5	103.985	126.851	135.599	136.131	39.2334	35.9869	39.0227	37.6554
Alkbh6	5.43373	5.41577	11.8744	15.1225	2.76336	4.55178	3.25043	5.25335
Alkbh7	10.8779	11.8811	23.1404	22.5866	8.17591	10.9868	10.9971	11.1317
Alkbh8	9.15978	8.8064	47.9807	43.8307	5.45221	5.575	10.0841	10.5966
Alms1	3.75504	2.65375	3.38231	2.8293	2.05918	1.42632	1.20929	0.808029
Alox12	0.202001	0.599343	0	0.185619	0.107068	0	0.301111	0.201984
Alox15	0.0415821	0.199537	0	0.0947222	0	0	0	0.0459439
Alox5	0	0.148747	0.161912	1.44545	0.100299	0.0282198	0.479827	0.852121
Aloxe3	0	0.153092	0.0404079	0.196027	0	0.0666748	0	0.012611
Alpk1	10.949	22.8359	36.8563	37.709	7.59804	7.26031	9.6466	8.14413
Alpk2	0	0.025576	0.0112739	0.0540939	0	0	0.0651723	0.0259877
Alpl	214.488	68.3357	4.32934	0.60514	30.9888	0.619371	18.9544	0.993451
Als2	10.1326	5.73498	15.1627	8.42816	5.00076	3.60089	2.49309	2.63877
Alx3	2.55823	3.12329	0.540208	1.13029	1.52368	1.26655	0.950767	0.555586
Alx4	0.203602	0.167551	0.450826	0.750767	0.0777768	0.150925	0.432527	1.26266
Alyref	39.7441	17.5309	51.4836	40.4555	16.421	10.7482	31.1064	19.9637
Alyref2	2.73929	4.09742	4.17034	3.24811	0.712359	0.0619851	0.378694	0.898829
Amacr	11.6104	14.9038	5.83866	7.77078	5.95986	7.49344	5.02413	5.78681
Ambra1	34.7201	27.7062	50.3324	51.9488	7.5798	8.20966	6.19333	6.94504
Amdhd1	0	0	0.429094	0.661991	0.033627	0	0.594399	1.86801
Amdhd2	12.6704	8.49898	24.9041	24.5632	5.29255	4.485	4.90033	5.88859
Amfr	138.387	123.47	304.529	268.033	65.6758	75.0652	60.3928	74.1756
Amh	0.743819	0.293212	0.31201	0.936715	0.0974983	0.283498	0.38927	0.448725
Amhr2	0.0508941	0	0.0486762	0.204506	0	0.0393551	0.105275	0.400502
Amigo1	3.34257	3.94285	6.88418	8.34841	1.64825	3.84462	2.27102	3.52263
Amigo2	0.0322613	1.00543	1.79831	2.42753	0.0257386	0.805713	0.448512	0.940858
Amigo3	5.74317	3.22371	4.1576	2.93692	1.65976	2.29065	2.72708	1.67682
Ammecr1l	40.0647	39.5534	102.468	95.5248	13.7511	13.1812	20.4323	20.7233
Amn	0.110735	0	0.0499395	0.120987	0.0441731	0	0	0
Amn1	1.79845	3.16441	1.8398	1.94038	0.861171	1.1017	0.646024	0.855383
Amotl1	58.9277	64.7196	87.0781	88.632	30.7018	51.9596	20.0028	27.7706
Amotl2	325.897	423.89	632.934	662.894	221.233	229.206	248.027	226.21
Ampd2	32.1876	29.5577	37.5139	46.8554	16.9552	18.8728	24.6401	29.9347
Ampd3	39.8522	88.7651	4.39432	9.18561	21.0211	37.45	9.3834	22.0474
Amph	0.411499	0.243025	0.0277998	0.0168375	0.0179795	0.740836	0	0.0571824
Amt	1.22879	2.32543	1.75165	1.72987	1.1116	2.11853	1.23049	1.665
Amy1	0.236895	0.662603	0.0488565	0.131773	0.0542052	0.742131	0.0235974	0.45296
Amz1	0.0609482	1.04669	1.56402	1.4267	0.0798608	0.634392	0.353633	1.0687
Amz2	16.3937	17.7281	29.117	28.6148	8.69496	8.02895	11.2693	11.2642
Anapc1	55.8149	42.4438	75.9963	62.6254	25.9166	17.3785	26.3234	20.4339
Anapc10	4.81442	7.52675	14.1003	15.1778	3.24153	3.55936	6.56091	7.29349
Anapc11	29.1754	19.2056	24.8405	23.8152	11.2405	10.4546	11.5617	10.4672
Anapc13	19.5431	24.2562	8.869	10.1405	10.4899	14.2316	3.10144	3.82356
Anapc16	21.8821	23.3426	24.6437	34.1628	13.2191	20.2316	10.9042	14.4207
Anapc2	104.723	104.098	135.62	146.201	47.5499	47.4888	42.8252	46.4801
Anapc4	48.8656	39.5212	56.9157	55.6053	19.8144	21.9521	20.4067	20.3495
Anapc5	88.9769	65.155	86.6503	83.2195	42.2283	35.5114	27.7867	24.7325
Anapc7	30.7936	22.8315	26.6501	27.4971	15.7416	15.1544	14.5302	16.0568
Ang	7.29683	10.4091	7.92521	11.1672	0.755749	2.28838	3.89386	5.3403
Angel1	7.26356	4.34693	3.88251	2.9256	2.29309	2.2029	1.59318	1.47836
Angel2	31.393	25.4863	55.1935	48.9552	14.1759	14.6473	21.2817	17.934
Angpt1	33.4935	79.5454	4.47932	8.61948	4.69768	28.239	9.58748	43.1695
Angpt4	76.67	95.8674	30.1397	25.3058	93.9375	108.492	69.306	29.7323
Angptl2	176.203	178.168	18.4529	21.8197	36.3343	64.0023	77.2875	117.724
Angptl4	23.1643	93.2768	11.4073	9.40824	6.80673	13.6194	8.89631	16.0466
Angptl6	1.36571	1.00511	0.562234	2.0588	0.565073	0.336979	0.982973	1.12367
Angptl7	6.36973	12.9428	0.458396	0.411047	21.7612	55.7469	20.5425	208.94
Angptl8	0.953958	0.706074	5.04186	2.3302	0	0	0.439736	0.251704
Ank	58.8119	42.0319	56.8215	45.0558	13.911	19.0287	12.0147	14.285
Ank1	0.98916	0.669093	0.255621	0.49109	0.743271	0.662785	0.323741	0.395688
Ankdd1a	0.0390071	0.265003	0	0.254517	0.0311204	0.203784	0	0.180658
Ankef1	0.459387	6.01507	0.124796	0.122907	0.0764237	0.0109822	0.0955163	0.0593542
Ankfy1	46.7365	50.9395	70.3872	70.2829	17.0753	21.3334	16.2303	21.4828
Ankhd1	26.4512	21.3188	54.0513	48.5437	7.96745	8.81862	14.1382	13.5683
Ankib1	37.9457	39.4445	84.79	81.2474	11.2127	12.7909	11.8579	14.1744
Ankk1	0.210681	0.539376	0.125834	0	0	0.119604	0	0.0881315
Ankle2	38.7654	39.5262	53.4916	53.3632	21.0925	23.4449	20.972	20.9345
Ankmy1	0.233451	0.101045	0.435041	1.41736	0.0385455	0.409067	0.562738	1.81063
Ankmy2	18.3937	20.565	59.2739	64.4519	8.23811	9.01182	18.573	23.912
Ankra2	12.989	14.2097	34.414	34.3197	7.55277	8.32235	11.0714	12.8807
Ankrd1	12.0645	10.5693	3024.77	3621.5	22.2938	24.0608	112.499	114.06
Ankrd10	10.332	11.8935	43.6049	50.2602	5.11457	7.41847	9.8044	9.39667
Ankrd11	45.7279	38.6266	85.3818	85.6021	19.4683	18.3691	24.9875	23.6842
Ankrd12	13.1674	17.9329	35.8405	40.7671	6.49889	9.55071	7.049	10.8552
Ankrd13a	43.2781	35.74	101.763	98.067	23.5624	22.3958	29.1362	29.5511
Ankrd13b	15.9085	13.2171	20.1114	19.9609	8.21097	8.88619	12.3635	12.168
Ankrd13c	13.8148	11.073	28.8143	24.7075	6.90527	7.67704	5.52151	6.22777
Ankrd13d	2.29939	3.49584	14.4275	20.9928	1.04928	2.99653	2.05452	3.6623
Ankrd16	16.1287	23.1133	25.8912	42.8022	10.1836	12.7101	11.3078	20.8017
Ankrd17	29.1878	27.739	39.3718	35.0496	7.10846	6.86073	7.67697	7.36338
Ankrd2	0.179337	0.178897	2.39802	2.62281	0	0.434624	0.60692	0.622445
Ankrd22	0	0.16044	0	0.328874	0	0.0258542	0	0
Ankrd24	2.07709	2.99838	1.76453	2.75525	1.02994	1.6468	0.838768	1.80937
Ankrd26	9.5978	9.4816	15.2174	12.4286	5.57622	5.31129	6.4523	6.07477
Ankrd27	40.2911	29.2623	44.5297	39.7624	17.8232	15.9779	22.4494	16.3674
Ankrd28	17.6422	13.1327	56.2082	41.5038	8.3896	8.18049	19.0022	19.3953
Ankrd33	1.69142	0.554425	2.01462	1.85078	0.0886831	0.128933	0	0.0799108
Ankrd33b	0	0	0.08729	0.0988339	0	0.00900662	0	0
Ankrd34a	4.94655	0.394086	4.5295	6.98138	3.73787	2.77902	6.00622	5.27785
Ankrd37	7.83798	20.3422	5.3929	9.58639	3.13265	10.1503	3.32144	3.12413
Ankrd40	88.1527	94.7206	126.351	139.131	23.5263	28.0003	69.1303	68.8194
Ankrd42	7.18154	9.48156	7.48213	9.04937	2.64145	3.89332	2.4179	3.45941
Ankrd44	13.6985	22.9212	6.91248	9.0116	3.67277	5.36113	4.491	6.08169
Ankrd46	33.2425	37.9601	87.8118	109.438	20.7335	30.0652	39.9666	53.9923
Ankrd49	13.6839	8.25468	19.4799	13.7665	8.34367	7.4314	6.21013	5.80706
Ankrd52	55.8454	33.1839	106.633	79.0726	16.8682	14.4821	16.6109	12.9071
Ankrd54	10.1769	10.691	13.614	11.5246	5.5791	6.03952	5.87716	5.69202
Ankrd55	1.41772	2.09233	0.152243	0.209093	0.318023	0.0955356	0.474775	0.524771
Ankrd6	0.509491	0.803665	0.109129	0.0377834	0.209841	0.150819	0.025337	0.0641587
Ankrd63	0.0209921	0	0.0746297	0	0	0.0732435	0.188575	0.25364
Ankrd9	2.04837	2.6448	4.57759	7.76913	1.44073	1.53454	3.11304	1.73456
Anks1	4.56255	6.338	19.5092	21.2142	2.47366	2.88616	3.81731	4.06035
Anks3	16.8421	21.1115	36.4743	42.9824	10.0416	14.5007	9.80433	13.7227
Anks6	7.87271	8.26133	4.83138	6.61229	4.78912	4.49552	3.5469	1.69704
Ankzf1	11.7831	12.9591	17.5087	26.2513	5.03148	4.5922	5.42648	7.10824
Anln	72.6066	7.54232	114.986	15.7307	33.2724	7.72065	61.3517	17.0294
Ano1	0.114398	0.156843	4.01376	6.51159	0.0859072	0.406492	0.13426	0.188911
Ano10	44.3192	42.1534	143.289	143.465	17.9031	20.2766	33.1498	41.9119
Ano2	0.0378988	0.0378059	0.03103	0	0.0391384	0	0	0
Ano3	0.286416	6.63094	1.56144	12.0917	0.822899	5.29364	0.73309	3.53592
Ano5	0.395986	0.229369	0.0436167	0.0504495	2.82834	3.62793	0.0649867	0.0179048
Ano6	82.6057	78.6022	236.198	222.661	28.9544	39.0274	60.147	65.7683
Ano7	0.102452	0	0.140049	0.0256529	0.0953645	0	0	0.0347281
Ano8	13.7778	16.2258	21.8335	22.1493	5.00485	4.96831	5.17413	5.8054
Anp32a	69.3781	58.5814	115.393	117.45	20.6687	17.3292	15.2765	13.1544
Anp32b	318.812	133.781	286.332	243.207	124.991	70.4661	10.6868	7.77836
Anp32e	84.89	46.9588	90.3016	67.46	40.8074	29.5339	40.8232	28.9657
Antxr1	101.59	160.07	291.934	230.976	59.8315	70.6974	76.6306	71.233
Antxr2	32.6865	42.8009	43.3024	36.4841	16.3314	23.8467	18.002	23.3776
Anxa1	575.225	596.269	1446.62	1642.43	308.24	445.549	436.83	739.824
Anxa11	20.8122	15.9754	48.6243	43.5007	8.88163	9.0532	18.459	16.919
Anxa2	548.791	411.276	847.656	862.065	180.453	245.385	197.496	244.789
Anxa3	103.379	74.6534	249.673	210.153	44.9836	52.4712	83.2174	71.1933
Anxa4	53.6902	59.2861	107.304	95.2926	30.4991	38.0217	37.4092	47.6046
Anxa5	381.012	314.832	1445.53	1225.54	115.529	142.339	181.576	302.712
Anxa6	199.114	198.123	759.663	651.886	115.12	97.85	169.541	156.401
Anxa7	46.8217	54.6733	101.603	97.0483	23.7706	31.3046	33.26	47.0889
Anxa8	79.5577	212.262	4.80477	6.67908	14.0082	197.16	31.9591	255.663
Anxa9	4.58406	5.95599	3.08464	4.00728	1.91595	3.67406	2.09283	2.25206
Aoc2	3.4351	2.86896	2.1228	3.30043	1.91587	1.54573	1.93888	1.61828
Aoc3	77.1906	85.7034	2.13243	1.85123	8.92375	3.69993	48.9818	24.3028
Aox1	16.602	36.8655	38.1784	33.1514	3.64182	17.0284	8.12489	21.7942
Aox3	0.101564	0.776837	0.0258816	0	0	0	0	0.154456
Ap1ar	16.3486	14.9365	18.1658	15.9968	5.99048	6.11786	5.15153	4.69418
Ap1b1	48.5533	53.1324	70.9725	68.3125	18.5773	23.3538	16.7279	21.6922
Ap1g1	43.4656	42.8271	73.4906	66.9218	13.2366	14.1952	14.5507	13.9763
Ap1g2	8.85487	8.97477	10.2673	8.03454	4.35085	3.29591	4.84115	3.93067
Ap1m1	56.6715	45.143	77.0531	77.4329	28.1607	25.9238	28.6723	23.1846
Ap1s1	150.82	96.9592	144.311	147.725	85.1174	83.0448	78.9445	81.2094
Ap1s3	0	0.141477	0.0466322	0.60648	0.0476984	0.0274173	0	0.204363
Ap2a1	108.66	76.2649	150.243	152.356	28.7981	28.4025	33.9256	36.9938
Ap2a2	163.621	133.154	160.38	141.43	38.7809	42.313	35.7171	34.6267
Ap2b1	118.198	108.399	191.096	174.95	43.0488	44.394	45.2743	41.4373
Ap2m1	9.10665	8.64833	176.516	182.672	6.69632	7.61075	24.5851	20.9362
Ap2s1	135.901	72.4461	115.515	120.029	55.0506	52.1968	48.0634	41.7459
Ap3b1	72.045	79.0743	99.3723	102.806	24.8516	28.6331	35.9848	39.5536
Ap3b2	0	0	0.0271086	0	0.0129368	0.0250777	0	0.0126575
Ap3d1	66.8756	66.2511	164.538	162.512	25.6306	30.0772	45.2305	53.3637
Ap3m1	10.8765	8.88561	11.1334	10.6854	4.26648	6.01181	3.36766	4.74521
Ap3m2	12.2642	20.4118	26.2731	31.0028	6.23929	12.2024	6.44509	12.0691
Ap3s1	29.3704	29.2214	131.889	152.635	14.9202	27.2623	1.22063	1.71744
Ap3s2	13.0917	13.6558	33.3597	33.6229	7.67513	7.0943	9.20317	10.149
Ap4e1	7.25894	8.08703	9.42671	9.76149	3.82977	3.49008	3.96706	4.32565
Ap4m1	13.9922	14.4647	17.1012	16.2814	5.10913	5.31879	4.91779	5.01065
Ap4s1	12.3886	12.9059	18.7323	25.9132	8.69795	8.39005	11.9891	11.3634
Ap5b1	6.41693	6.41135	13.2813	14.0776	3.6648	4.35556	4.92866	5.60753
Ap5m1	7.77082	9.56098	19.6477	25.6906	3.28761	4.75972	6.54162	8.72421
Ap5s1	20.5788	16.8411	19.9768	23.9808	11.2527	10.484	14.8496	16.0347
Ap5z1	4.7093	5.96225	11.7682	14.2751	3.53036	4.80876	5.00565	5.86578
Apaf1	20.0109	25.7471	19.1619	16.5595	9.13371	12.3714	5.95721	6.27888
Apba1	9.06749	14.5795	21.276	30.7675	1.91463	2.89474	1.82783	1.24577
Apba2	0	0	5.08839	3.03964	0	0.0412694	0.401936	0.2446
Apba3	32.9575	30.5452	61.0178	52.9451	19.2871	17.7212	30.2439	24.7219
Apbb1	12.3623	17.9228	26.7011	28.1882	5.74842	7.62703	5.17545	6.90815
Apbb1ip	31.7645	45.4553	0.957555	1.18519	4.85138	7.21197	1.65421	3.5993
Apbb2	10.6854	13.5286	37.5114	36.4349	5.62718	7.54032	9.05667	11.3141
Apc	26.7855	26.4454	56.7712	52.5849	12.5734	14.5797	14.1431	16.8481
Apc2	0.576915	0.574543	1.39341	2.29652	0.190747	0.432675	0.113162	0.326487
Apcdd1	10.1278	8.89964	39.9168	23.6859	4.08126	4.2268	7.24987	5.38026
Apeh	26.9282	23.3362	36.5399	31.3826	14.2163	12.8369	13.9682	11.4915
Apex1	116.454	57.396	118.164	107.394	36.6721	33.3302	67.6972	53.5206
Aph1a	35.9175	23.9267	49.246	47.098	19.3472	20.1012	23.5795	21.8809
Aph1b	9.53455	13.6149	12.4006	16.6252	6.98649	10.5305	4.15379	6.5608
Aph1c	1.50014	3.7367	0.742855	0.805036	1.61599	3.12491	0.0980274	0.205341
Api5	87.4035	77.8202	72.7928	73.2929	55.9396	54.3589	25.1197	23.4589
Apip	32.7724	25.6449	21.4613	21.1627	15.7259	16.8434	13.367	13.3724
Aplf	6.77785	3.87978	7.55685	6.39368	2.73462	2.70872	3.5173	3.22366
Aplp1	47.3735	76.1602	125.66	153.02	13.9215	24.7476	8.03286	13.163
Aplp2	141.947	201.331	504.098	492.783	63.9008	76.8488	119.666	135.781
Apmap	50.2742	48.3673	41.3666	33.0506	14.6421	13.7149	13.143	11.263
Apob	0.0219698	0	0.0345004	0.0421397	0.0584262	0.00994437	0	0
Apobec1	19.9392	40.1194	0.396429	0.350664	6.3004	13.5421	1.57899	4.0837
Apobec3	1.49274	3.09093	30.382	30.8083	1.25334	1.99392	8.43871	7.92198
Apobr	5.61395	1.96265	0.0220275	0.0800483	1.23726	2.10154	0.099455	0.205701
Apoc1	8.47325	11.6107	1.20424	1.77853	0.218847	0.848463	0.386751	0.562283
Apod	43.3346	437.546	3.22345	2.64391	0.783038	33.3986	2.97017	39.6054
Apoe	1278.38	2232.86	676.387	458.842	408.849	890.282	163.873	459.265
Apoh	0.389642	0.434911	0.424481	0.13666	0.285441	0.308128	0.318674	0.311415
Apol6	14.4437	22.003	0.917861	1.32325	18.9	14.7486	10.6305	9.66328
Apold1	3.13554	12.2628	88.0701	95.4434	1.40041	2.12553	3.16685	3.00618
Apom	0.302199	0.602916	1.54501	2.30763	0.0803663	0.192278	0.65721	1.21019
Apon	2.17266	0.543768	1.48968	0.398222	0.491083	0.262025	1.43567	1.0639
Apopt1	13.0984	12.5249	11.0271	15.1948	6.40389	7.51187	9.5943	13.3842
App	148.075	183.488	1165.36	1192	80.386	101.641	227.626	341.527
Appbp2	52.2062	47.3202	50.5037	47.2585	20.2597	17.6874	12.7811	12.4454
Appl1	23.7797	26.6545	23.9279	23.6664	12.2078	12.3219	9.70745	9.56817
Appl2	30.7709	45.7671	11.8477	15.5775	15.2533	19.5226	7.63096	13.5132
Aprt	135.312	64.7305	154.715	148.714	96.0354	68.3296	140.568	121.612
Aptx	8.8398	10.0002	36.4573	45.6329	5.45002	6.80291	8.73219	14.744
Aqp1	82.1723	24.9362	116.163	79.0826	32.3492	69.8778	10.9221	14.3308
Aqp11	0.065947	0.0952254	0.104659	0.0473123	0.0172884	0.0545605	0.0173658	0.0207741
Aqp2	0	0.143471	0.0596734	0	0	0.179306	0	0
Aqp7	0	0.071989	0	0.0547074	0	0.0279021	0.148674	0
Aqr	23.4171	20.7148	27.7482	23.6084	9.55043	8.69104	10.4342	9.43457
Arap1	19.8644	21.5177	36.8573	37.6938	12.3853	13.8285	11.7524	12.7635
Arap3	6.06518	6.42343	1.83363	1.44232	1.97465	3.52499	0.216702	0.496824
Arc	9.51429	21.346	2.46887	10.6024	9.06248	10.3841	7.38465	7.10931
Arcn1	76.7508	61.7902	186.576	163.209	43.5407	40.1433	67.6223	63.9405
Arf2	105.128	53.5298	180.332	191.528	28.3282	25.6114	42.0151	38.2018
Arf3	103.904	101.731	333.637	340.328	58.633	71.7438	92.1264	106.308
Arf4	276.961	266.306	403.313	415.529	166.401	179.458	135.441	134.532
Arf5	93.0707	73.5787	101.719	93.7017	13.6298	9.49227	10.6037	8.15031
Arf6	239.006	174.089	137.183	123.148	69.8017	60.2146	50.9213	39.8592
Arfgap1	54.6317	42.4296	51.6599	54.2618	22.2093	17.7319	17.9904	14.1931
Arfgap2	27.2982	26.7428	28.1074	32.5505	15.8739	16.6742	8.36874	7.26443
Arfgap3	61.9478	69.971	87.82	91.3865	34.3229	39.3309	35.3335	40.5856
Arfgef1	27.502	28.5957	57.4271	49.3307	11.4744	11.9839	12.1521	11.0469
Arfgef2	55.8429	62.7715	48.1535	51.5348	21.4263	24.879	14.7499	16.2307
Arfip1	8.2786	6.416	7.34169	8.05693	3.33699	2.87584	2.87475	3.29717
Arfip2	22.4503	25.5618	32.1152	44.8305	2.84325	5.2845	7.71706	11.0181
Arfrp1	16.7662	18.9095	27.4798	33.5002	5.94219	8.17272	9.11936	9.8193
Arglu1	41.4083	45.4641	112.467	137.022	17.3207	20.6184	32.5388	38.401
Arhgap1	120.154	85.1536	344.703	317.224	75.9963	56.7387	46.4903	41.5056
Arhgap10	20.6675	19.7694	50.4939	38.345	9.49937	15.4641	12.3011	15.6606
Arhgap11a	36.2081	6.17891	33.3128	11.0329	17.4889	7.15364	20.2661	8.06864
Arhgap12	4.68166	6.34631	14.0183	12.1987	1.76671	3.5041	2.49607	3.86649
Arhgap17	12.3956	10.9184	30.754	37.8281	5.64322	7.12315	4.99674	7.68427
Arhgap18	5.2079	10.4341	21.8183	21.0644	1.22351	3.52237	4.06543	10.7572
Arhgap19	9.15306	2.9165	10.2669	3.83567	4.42272	1.7223	4.8597	2.65318
Arhgap20	24.1691	46.3552	15.9247	13.4563	8.65364	43.1075	9.2782	33.6986
Arhgap21	48.8731	34.5778	71.1487	62.8199	31.283	42.9872	42.4118	67.6352
Arhgap22	2.85343	3.27058	3.27057	4.36418	0.811747	3.63564	0.979585	4.55524
Arhgap23	68.0865	67.8058	117.289	139.81	32.4189	32.8578	25.0337	26.3877
Arhgap24	14.5665	30.7526	25.5107	30.6697	8.7179	11.4982	9.81052	10.5246
Arhgap26	0.96231	2.03718	12.0556	10.0261	0.482349	0.940498	0.637108	1.56431
Arhgap27	1.05674	3.28577	6.44288	12.6728	1.45323	3.42196	0.511047	1.60867
Arhgap28	28.84	21.2918	19.3776	20.4261	16.5922	18.3999	8.91678	12.3036
Arhgap29	130.223	229.112	175.384	133.485	49.2188	63.8924	36.7069	43.8214
Arhgap30	0	0.118487	0.0224875	0	0.028429	0.0183697	0	0.0364172
Arhgap31	26.3909	15.1129	15.9639	10.0395	11.6254	11.7971	26.6871	14.3184
Arhgap32	6.91184	6.18136	8.96798	7.38186	2.76214	3.78674	1.35746	1.7686
Arhgap33	4.2752	3.19961	3.32861	1.11207	1.90422	0.759339	1.79844	0.532177
Arhgap35	73.8926	81.8098	132.493	147.804	26.3827	28.1997	30.5091	38.2198
Arhgap39	4.05285	4.50353	9.15842	8.76586	2.36349	2.21247	2.54874	2.52285
Arhgap42	30.8548	27.2908	71.494	78.9607	14.1093	9.29334	11.4489	9.32273
Arhgap44	1.74518	1.84191	12.2238	13.6149	1.40405	2.25136	2.19005	2.88322
Arhgap5	43.7324	47.5372	74.8188	61.0877	8.36331	7.30826	9.23867	7.03341
Arhgap8	2.43967	1.64319	1.38174	0.781678	0.842275	1.7507	0.785981	1.62873
Arhgap9	0.0269455	0	0.24987	0.42388	0.0644925	0.0208363	0	0
Arhgdia	918.917	532.134	896.408	853.86	107.876	94.0376	101.295	85.8753
Arhgdib	452.68	480.477	444.964	458.152	70.5929	135.884	44.2113	177.705
Arhgdig	12.2754	10.1257	1.6661	0.82869	1.4119	2.04761	1.22461	0.559172
Arhgef1	43.6901	37.1111	77.6729	80.3996	27.0172	26.2018	33.9949	29.6355
Arhgef10	21.85	17.3527	60.4784	54.4458	10.8126	10.1451	22.3345	17.21
Arhgef10l	29.033	24.727	15.7252	17.7722	28.3792	27.4797	3.78718	3.79059
Arhgef11	37.0641	32.4145	31.5126	33.8969	13.6236	12.8346	11.5816	12.4073
Arhgef12	48.8792	50.4513	120.331	113.471	20.4651	24.2581	25.7964	27.6588
Arhgef15	0	0	0.836154	1.40596	0.0413701	0.121714	0.0614739	0.0122015
Arhgef16	0	0	0.0154701	0	0	0.0431894	0	0.021214
Arhgef17	69.9577	68.1449	146.047	150.789	46.8493	43.8774	39.037	41.2003
Arhgef18	15.7694	16.4643	53.432	56.7509	7.59434	11.4686	7.38998	9.80884
Arhgef19	14.5738	13.6643	3.95536	5.13197	7.70442	6.5139	1.04414	0.802881
Arhgef2	47.7913	32.8684	66.8338	60.2289	19.4436	18.0894	12.5976	10.3727
Arhgef25	81.7702	81.0185	104.794	112.026	43.7937	40.5086	39.9808	32.2887
Arhgef26	1.30387	0.5439	0.0165698	0.0891496	0.0481306	0.0655635	0.123643	0.129083
Arhgef28	23.4708	25.7517	45.0427	43.8852	12.6954	15.0756	5.85863	8.83013
Arhgef3	6.68751	9.4886	10.0421	12.8872	1.80515	2.72377	3.21286	4.71716
Arhgef33	0.507154	0.104629	0.295777	0.34349	0.0173955	0.101163	0.0390544	0.217594
Arhgef39	6.24434	0.625262	2.49315	0.773867	2.8612	1.13746	0.752715	0.147745
Arhgef40	57.0085	55.9392	38.1342	47.8426	24.6402	25.9402	24.7022	28.0218
Arhgef5	22.5543	26.605	59.064	50.0703	10.9634	14.0758	5.73033	8.15939
Arhgef7	11.133	12.1782	37.7232	35.8956	6.06389	6.22189	7.63711	8.06348
Arid1a	45.169	33.7732	68.0085	62.0373	17.5624	14.9406	3.85732	2.61939
Arid1b	20.4529	17.9372	52.419	50.9612	7.33162	7.35938	11.1189	11.0584
Arid2	23.7872	22.3802	38.3089	33.7502	8.0111	7.37266	8.65895	7.37777
Arid3a	7.43401	7.63584	12.1486	13.6503	4.26482	3.40536	8.25267	7.7141
Arid3b	1.25317	2.60684	1.4813	2.31995	0.512174	1.08823	0.507259	1.09328
Arid3c	0	0.943891	0.197676	0.566907	0	0	0	0.156394
Arid4a	17.8163	18.6923	31.2206	34.3096	8.2462	9.95951	8.04696	10.0594
Arid4b	8.26859	11.1685	24.407	25.2425	2.59807	3.56704	4.6342	6.33079
Arid5a	1.96635	4.33416	3.78711	2.97088	0.811016	0.354506	0.814219	0.542997
Arid5b	90.2219	85.8823	305	260.16	64.3003	34.5337	55.3396	39.2493
Arih1	56.173	62.0764	98.0715	91.7599	17.3157	20.0144	15.1029	17.7573
Arih2	16.1956	16.1045	17.1441	19.7862	8.07418	9.50836	5.39395	6.24107
Arl1	186.066	151.666	229.375	243.692	101.172	109.066	112.613	115.337
Arl10	7.25643	11.7616	27.7825	27.681	6.81567	8.73786	7.73181	7.03713
Arl11	0.0934456	0.224205	0.0675327	0	0.0372761	0.0891839	0.0951324	0
Arl13b	19.8059	28.8806	19.7609	22.0525	9.41479	9.22351	11.061	11.0337
Arl14ep	38.1316	35.3019	36.2908	38.5913	24.5574	23.162	18.3556	17.4636
Arl15	13.1328	14.8908	15.5613	11.5194	6.1728	5.06892	4.337	3.97539
Arl16	10.9164	10.6769	21.2906	23.1853	5.21181	6.36347	8.77231	10.4294
Arl2	21.9142	23.7389	51.9555	64.3515	7.66383	9.82054	10.8233	14.3621
Arl2bp	77.688	68.5417	175.644	172.251	43.8029	46.2524	99.7477	89.5067
Arl3	32.1741	26.3745	115.523	138.514	12.4683	11.8678	34.6438	40.3489
Arl4a	2.69955	2.04905	1.87508	2.64293	1.02298	1.27045	0.169358	0.361569
Arl4c	36.0543	28.6753	115.394	124.722	11.475	11.3704	10.0064	11.058
Arl4d	7.3482	6.48938	15.2534	14.4683	10.2168	7.16993	19.9869	7.36039
Arl5a	80.9421	63.0856	218.805	159.865	52.9911	38.8043	85.0573	79.5832
Arl5b	5.4809	7.93646	7.91441	7.79402	2.64788	3.55139	3.09306	3.43558
Arl5c	4.2267	6.90084	2.43095	1.06885	1.28137	2.49329	0.764143	2.67488
Arl6	21.4803	19.8184	8.67292	7.62532	9.67242	11.8649	4.58773	5.90481
Arl6ip1	170.996	136.192	334.36	251.043	75.3715	80.0179	95.3578	86.2859
Arl6ip4	58.0591	30.3495	60.5713	72.8687	28.0958	24.3008	30.2581	23.1538
Arl6ip5	290.75	250.584	357.273	335.398	138.908	144.775	163.99	159.365
Arl6ip6	20.5921	20.1192	26.3496	24.7344	10.7477	9.39298	12.7901	10.5605
Arl8a	111.767	133.157	207.849	251.068	40.6263	68.8122	58.1806	87.4909
Arl8b	63.841	57.61	173.056	164.262	27.7352	32.3232	60.2446	56.7846
Arl9	2.22203	1.36405	0.326465	0.90782	0.229943	1.09282	0.706065	1.88906
Armc1	39.9418	33.1291	51.2593	49.7186	25.23	24.9674	19.4169	19.6748
Armc10	3.38042	6.31758	10.2273	8.30386	3.57324	3.60773	2.46287	2.14238
Armc5	25.7304	21.4637	35.325	34.7381	11.0999	8.8278	10.6399	9.3641
Armc6	14.4262	5.98613	13.4744	10.5273	8.05443	5.25736	9.24024	6.48619
Armc7	1.74336	4.39592	19.7467	22.1037	1.90746	2.18121	7.24646	8.68849
Armc8	17.424	12.646	24.2662	25.7552	5.87349	5.41387	6.83533	6.70303
Armc9	2.96082	3.66988	3.00769	3.22178	1.59895	1.74358	1.00709	1.18527
Armt1	8.87086	8.57853	23.8299	19.0072	4.65288	4.77228	9.93548	10.981
Arnt	45.5299	54.1686	28.541	27.0619	13.0037	13.6957	11.8171	12.737
Arnt2	11.3395	9.99144	66.5633	55.619	3.64546	5.50706	10.1728	13.6621
Arntl	11.9489	10.5667	19.07	25.4768	1.94098	2.42975	9.11935	10.2279
Arntl2	7.54377	7.14173	10.7064	9.37	4.26211	4.93368	5.87692	5.97654
Arpc1a	91.8664	79.9571	35.4328	35.0958	27.9011	31.1132	13.3443	16.3284
Arpc1b	107.065	71.3841	103.976	106.937	98.8424	93.0024	80.713	78.3522
Arpc2	371.909	326.291	824.482	888.194	179.431	201.929	225.998	261.738
Arpc3	84.2658	78.0071	100.89	110.708	45.5003	48.3021	46.5545	51.2215
Arpc4	168.767	115.927	302.449	280.207	88.5538	66.2624	132.719	95.6113
Arpc5	215.945	121.729	321.623	247.534	98.6214	85.1796	89.6991	74.3101
Arpc5l	20.934	21.525	34.1263	36.8224	7.4822	8.28722	12.2146	15.2947
Arpin	30.3192	21.3196	62.9069	62.526	20.8582	20.5085	27.6808	20.166
Arpp19	38.3937	34.5962	44.3029	42.5618	11.8735	17.5416	10.2873	14.0227
Arrb1	45.4781	37.6656	29.5298	25.3041	13.8767	8.06036	6.46102	4.458
Arrb2	8.98065	12.0793	7.94641	8.28933	3.92951	3.3288	4.22843	3.40822
Arrdc1	10.8012	6.54545	14.2086	19.2065	3.32306	3.4377	2.50941	3.1448
Arrdc2	4.93475	6.01453	8.17526	8.90145	3.66485	2.73087	7.96119	6.24876
Arrdc3	12.1448	39.7702	17.0237	24.5298	5.17524	10.2528	8.9227	12.3591
Arrdc4	46.5569	87.8435	14.8912	16.7276	10.4948	14.868	10.3945	15.1762
Arsb	52.2459	61.7932	52.6301	50.8633	15.5552	24.5803	24.4021	30.614
Arsg	3.37561	3.93427	5.00555	6.69699	1.35768	2.78527	2.52722	4.29498
Arsi	72.7528	72.957	16.2335	7.82576	22.5752	18.103	25.3655	24.9372
Arsj	77.1401	71.4797	42.5602	36.3544	26.0841	40.4564	23.4155	38.8283
Arsk	18.6235	27.3787	8.97803	10.6912	8.75278	14.6243	5.72119	10.157
Art3	11.626	35.5265	0	0.0450507	1.49026	16.1593	0	0.104191
Arv1	13.1806	9.84509	19.2806	21.8215	5.36133	6.99268	4.96431	6.82849
Arvcf	7.51528	11.1223	13.4149	14.385	5.09445	5.1651	3.80037	4.88248
As3mt	15.7209	11.1139	14.285	16.7536	13.4197	14.0645	13.9228	15.6162
Asah1	138.307	185.069	158.022	192.87	74.3886	116.046	47.938	86.071
Asah2	7.62022	19.1773	33.3875	31.2077	3.33106	6.36876	8.07423	16.0652
Asap1	63.7377	60.9224	113.979	117.687	18.9148	34.062	16.5811	30.7724
Asap2	12.2363	10.4524	34.2715	27.3399	4.2078	5.91814	4.12498	3.63471
Asb1	14.749	16.4847	22.2194	18.7575	7.37464	7.95408	8.15248	9.26732
Asb13	4.31065	4.25377	10.4227	9.4468	3.3398	3.55891	5.1948	4.95215
Asb15	0.0680738	0	0.0404597	0.0758827	0	0.0526398	0.0972591	0.0924382
Asb2	0.979517	0.829469	1.29	1.18931	3.44992	2.58138	6.29985	5.56718
Asb3	9.10523	9.01843	12.3189	13.3041	4.85353	6.10305	5.63515	5.72868
Asb5	2.12314	5.77656	1.66724	0.630352	3.0448	6.29587	0.118148	0.876748
Asb6	13.6366	10.9475	21.0044	25.2358	9.14334	10.2336	8.22774	8.91707
Asb7	12.7433	14.1605	18.9279	18.023	4.90212	5.81989	5.27363	5.81475
Asb8	46.931	46.9088	71.9051	86.3164	21.3494	25.2388	24.8805	32.553
Ascc1	20.4285	20.3548	36.7212	43.2155	12.3894	10.614	15.8196	12.4365
Ascc2	37.3965	34.1673	50.8095	49.3561	20.7224	21.0137	17.7378	20.0736
Ascc3	15.8504	16.5927	38.7453	33.7932	5.32894	6.61532	11.3707	13.431
Ascl3	0	0.699519	0	1.00356	0	0.450897	0	0
Asf1a	12.4169	12.5724	27.2517	26.548	3.93625	4.7726	8.00911	9.79133
Asf1b	26.7012	4.74648	18.9459	5.59689	9.30099	1.97186	7.53806	2.98502
Asgr1	0.513099	0.511841	0.0531431	0	0.168575	0.521357	0.132554	0.348591
Ash1l	55.1285	53.3708	65.1039	57.1513	18.1894	16.4466	18.399	16.9187
Ash2l	25.0431	17.8662	47.4727	46.496	9.95907	8.76083	18.9769	16.8891
Asic1	0.179313	0.886693	0.089787	0.112463	0.709156	1.36409	0.888436	1.83666
Asic3	14.1884	1.06042	0	0.146304	1.27151	0.0325658	0.509484	0.112396
Asic4	0	0	0.0357351	0	0	0.0289355	0	0.0289355
Asl	8.45976	6.11708	28.2239	25.2085	9.3361	8.17544	12.3598	12.8265
Asna1	64.071	49.2143	140.599	167.002	15.609	21.0843	28.1977	29.5189
Asns	191.312	83.6695	132.211	100.784	75.5644	31.3574	55.4473	23.2264
Aspg	0.903433	0.19689	0.031134	0.300241	0.857732	0.155459	0.151742	0.0426937
Asph	33.023	38.8788	29.0516	25.6563	14.555	20.96	11.4321	15.563
Aspm	18.8204	2.1571	19.9103	1.63914	12.8173	2.005	13.987	2.16989
Aspn	75.3388	118.81	0.360331	0.384735	25.608	29.1099	18.9553	22.5656
Aspscr1	26.7714	21.1986	26.7523	31.9114	7.1941	6.35502	7.64289	6.1235
Asrgl1	8.73153	6.91566	4.81842	6.48278	5.68816	6.05696	2.41747	3.35098
Aste1	4.87769	4.27086	7.2312	7.47924	2.36106	1.99584	3.3959	3.195
Asxl1	50.7752	31.529	83.0944	69.1978	18.248	15.2061	20.2076	14.6654
Asxl2	14.984	15.3634	26.5443	24.6785	7.05255	7.10824	8.81229	8.66049
Asxl3	0	0	2.34672	1.44173	0.0176754	0.00507996	0	0
Atad1	39.3366	44.0778	89.9688	85.5086	21.43	20.2643	35.8235	33.2307
Atad2	18.153	5.08411	42.0459	15.3034	8.37959	2.79332	23.9527	8.46592
Atad2b	6.99236	7.31617	20.8484	17.5619	3.29753	3.02676	5.90515	5.73075
Atad3a	24.1621	14.4311	32.9299	29.3961	13.7793	11.9815	3.31953	4.60267
Atad5	9.76138	2.73931	5.82474	3.05038	5.16888	1.7293	4.56391	1.37538
Atat1	8.51591	17.4468	24.6513	35.7579	1.79305	3.83681	1.99039	4.95174
Atcay	0	0.0509471	0	0.164915	0	0.0741689	0	0.0693171
Ate1	38.998	44.8802	118.219	113.501	24.1114	28.2358	27.5784	29.5478
Atf1	46.38	30.8081	67.0233	66.0095	34.5259	29.7311	23.7043	20.5087
Atf2	19.1629	18.7381	28.0358	25.5672	6.40882	7.79327	7.0767	7.37421
Atf3	1.67448	2.138	3.21023	8.56843	2.77096	1.35368	0.976976	0.969976
Atf4	350.205	366.047	421.507	508.584	157.188	159.044	226.94	219.953
Atf5	236.207	239.415	152.959	243.227	113.872	96.9989	99.7317	87.0658
Atf6	41.9508	36.5111	45.6479	41.7539	28.4265	23.1971	16.8423	13.9233
Atf6b	62.8191	46.6391	109.453	126.943	33.25	34.0137	32.7608	31.467
Atf7	30.0535	31.3679	33.6214	35.4467	8.57282	8.3216	11.6714	11.4387
Atf7ip	26.4908	30.2642	31.0747	28.3692	11.0283	11.0528	10.4423	11.9147
Atg10	10.536	16.1602	12.8975	16.5219	6.45599	7.48377	6.16248	8.41917
Atg101	21.9104	24.8225	45.4858	59.2491	18.9504	18.0506	17.2688	17.4289
Atg12	20.706	26.5291	135.991	169.831	12.9364	21.855	48.803	92.2931
Atg13	28.6409	34.4811	42.21	47.2019	20.0517	22.0601	20.5549	22.8563
Atg14	9.58525	8.94422	15.1038	16.9939	4.53464	6.36744	5.27667	6.2887
Atg16l1	11.4363	13.0614	21.6258	25.9956	4.54637	6.68379	5.66919	6.65021
Atg16l2	2.37098	4.22672	7.40167	11.4591	2.80045	3.20526	3.95565	5.43679
Atg2a	22.1506	20.1438	33.8268	33.6166	8.05093	7.5482	8.6625	8.36033
Atg2b	28.1303	28.0627	36.5066	34.6202	9.82961	8.76384	18.2843	18.6909
Atg3	50.509	49.7697	86.16	99.5498	20.8787	22.9166	18.8356	21.6021
Atg4b	20.9718	18.9049	29.3008	29.906	11.2198	13.7907	12.009	12.849
Atg4c	11.7789	17.8114	14.364	12.7091	6.43894	8.96958	2.3419	2.7933
Atg4d	4.20744	3.46154	9.87791	13.9403	2.13373	1.98117	5.33049	5.54897
Atg5	34.4131	38.2709	38.8873	39.7515	12.9224	15.9857	13.2244	14.3042
Atg7	15.5212	11.196	18.1976	18.7537	5.4482	6.81489	5.50413	7.07442
Atg9a	21.1468	20.4411	28.2648	26.9235	7.60008	6.03457	7.73862	6.76358
Atg9b	0	0.351368	0.0644227	0.749634	0.0618939	0.199967	0.0414517	0.377875
Atic	48.3317	27.2925	73.0766	55.1558	26.2721	20.3764	30.8697	25.4645
Atl1	0.324458	0.715412	14.1252	13.7282	0.2401	0.468711	1.72139	2.62798
Atl2	15.1127	10.1092	57.8717	50.7175	4.17848	3.30497	11.2899	9.82805
Atl3	136.528	125.072	258.063	234.988	60.3003	55.3146	89.3002	85.7043
Atmin	21.3536	20.8789	38.5897	40.9792	7.29819	7.5086	11.1954	10.6892
Atoh8	85.824	32.1041	153.259	92.1018	30.9964	5.21255	25.6744	3.36716
Atox1	154.375	166.954	194.266	237.332	64.4835	88.9561	77.8801	123.097
Atp10d	5.90571	11.1064	56.1695	32.7637	3.95006	3.34229	3.90575	2.80131
Atp11a	103.02	135.237	60.8054	61.8763	37.7285	48.4255	21.182	30.3094
Atp11b	17.2454	25.8576	24.5211	22.8294	6.6733	8.18477	5.09836	5.30567
Atp12a	39.3243	234.205	0.663314	0.575612	23.2913	11.0982	18.3315	24.8302
Atp13a1	59.6555	47.156	77.8266	79.1167	29.5735	23.587	30.9982	26.8035
Atp13a2	5.8081	15.0499	36.492	36.9257	9.10245	14.9773	2.14243	3.79056
Atp13a3	62.3752	71.0244	123.683	106.664	21.2345	19.5285	22.0692	22.516
Atp1a1	351.296	243.074	1034.87	682.637	162.914	124.742	129.036	105.527
Atp1a2	0.18974	1.6558	0.075998	0.344656	0.073712	1.01686	0.0232304	0.217316
Atp1a3	0.104245	0.903155	0.21008	0.30594	0.0597454	0.548205	0.0139978	0.114037
Atp1a4	0	0.133532	0.102795	0	0	0	0	0.0961789
Atp1b1	10.8242	10.511	112.272	114.615	2.76585	4.51484	3.77059	13.1922
Atp1b2	1.99719	3.00227	1.47725	1.90759	0.0199293	0.707149	0.173105	0.610978
Atp1b3	112.893	77.7932	471.731	455.075	75.3662	87.2507	30.5171	35.0685
Atp2a1	0	0.433589	0.0700366	0.200998	0.114337	0.187638	0	0.0602415
Atp2a2	270.672	247.094	411.036	314.037	96.0047	93.0951	118.968	109.672
Atp2b1	26.6532	32.6711	52.2757	47.369	8.35025	8.54809	10.9134	11.0063
Atp2b4	20.3132	11.9028	52.5082	47.2321	11.9472	7.8453	18.8746	10.7393
Atp2c1	33.1249	27.1878	54.0934	46.7927	11.332	9.89744	12.8137	12.6777
Atp4a	0.0542635	0.108261	0	0.0543719	0	0.0419607	0.0432463	0
Atp5a1	550.626	384.66	680.614	615.031	261.224	229.521	312.322	282.633
Atp5b	501.052	328.276	665.983	559.37	190.819	167.312	244.917	213.498
Atp5c1	194.955	156.182	193.917	188.319	99.0795	109.523	99.637	91.3367
Atp5d	201.101	131.154	171.309	191.276	118.451	105.589	100.406	95.7485
Atp5e	61.3327	54.9143	105.638	119.318	3.22464	4.56848	105.859	113.221
Atp5f1	36.2184	36.5761	134.316	132.72	26.8427	29.5195	31.9545	32.7118
Atp5g1	28.2565	18.0118	6.52323	7.57547	19.4048	14.9408	6.43967	5.47405
Atp5g3	161.13	123.593	158.71	142.048	12.5817	10.6416	11.7415	11.2056
Atp5j	47.849	45.4509	78.5238	79.1988	31.2614	30.209	32.952	30.1327
Atp5j2	37.6511	33.733	64.773	83.0953	29.5519	31.8373	32.4165	34.8677
Atp5k	13.2157	16.9351	85.7567	123.878	0.964037	1.83469	0.487172	1.34966
Atp5l	2.2482	4.46023	628.548	777.89	1.07826	1.41003	15.7173	21.9614
Atp5o	56.3696	41.0702	121.951	109.756	1.87579	1.81732	12.8875	11.4145
Atp5s	6.56655	9.15572	5.68095	7.72857	3.21005	5.05938	2.3418	3.14802
Atp6v0a1	51.615	47.3169	132.299	145.131	40.7184	40.6713	42.2375	40.3263
Atp6v0a2	33.6424	31.6953	62.2684	61.3264	17.9318	20.556	16.3559	16.3141
Atp6v0a4	0.102597	0.0984644	0.170681	0.024184	0	0.0835903	0	0.0159763
Atp6v0b	77.5918	82.1581	140.824	177.501	22.7491	40.8416	7.01044	13.3488
Atp6v0c	32.3784	31.3244	0	0.116844	32.7455	42.0877	0.092935	0.135115
Atp6v0d1	209.888	172.297	290.036	320.661	15.5504	17.0501	16.9788	18.7964
Atp6v0d2	0.686033	0.615823	0.14004	0.45347	0.110493	0.684496	0.294225	1.03073
Atp6v0e	51.1869	62.3219	91.3174	116.079	21.2273	28.5483	24.3055	34.766
Atp6v0e2	0	2.27618	97.4423	137.909	0.477363	3.63677	7.93201	33.1149
Atp6v1a	73.0753	110.956	118.734	137.501	26.3811	44.4531	18.8886	29.1159
Atp6v1b2	49.0596	53.6025	53.9723	60.8101	18.7571	28.003	15.4418	17.1088
Atp6v1c1	22.8525	25.5121	124.648	132.73	9.43629	12.6374	31.8291	42.8468
Atp6v1d	25.945	31.6733	156.439	223.346	10.103	15.7274	32.0123	45.2561
Atp6v1e1	43.5153	53.793	65.6483	77.4333	25.2542	39.7944	22.7336	38.3779
Atp6v1f	61.7637	77.9191	125.511	202.399	51.9428	91.8857	6.70981	14.9317
Atp6v1g1	166.632	166.661	483.021	681.893	110.48	148.393	105.288	148.413
Atp6v1g2	2.01318	1.10478	3.18728	3.09746	0.459849	1.69607	0.559422	0.953887
Atp6v1h	17.6144	19.0888	29.3305	28.1816	8.16845	13.054	6.2735	9.15453
Atp8a2	0.0132437	0.185301	0.475392	0.261861	0.0178165	0.0406409	0	0.0485788
Atp8b1	20.8664	30.7669	0.542936	0.819832	8.64597	10.4872	6.89623	8.66636
Atp8b2	79.0063	67.7958	78.3299	73.8457	26.6126	26.814	27.832	26.9892
Atp8b3	0	0	0.494715	0.223883	0	0.0785712	0	0.127219
Atp8b4	1.63339	3.12853	0.388977	0.114335	0.17593	0.17398	0.727932	0.883305
Atp9a	1.01219	1.5845	52.9731	61.6686	1.62834	2.88765	0.961033	2.4162
Atp9b	14.5242	15.2457	63.3654	71.7957	6.16484	6.95595	15.4946	20.2602
Atpaf1	2.48436	3.79606	16.5502	18.2108	1.92459	2.2376	1.576	1.99202
Atpaf2	26.0148	23.2468	22.8603	29.5675	12.6217	12.9048	9.76888	13.6403
Atpif1	169.908	124.65	156.388	189.926	68.8407	70.9366	20.8508	23.2797
Atr	4.20277	3.25966	4.50127	3.98606	1.34688	1.19717	1.58745	1.78694
Atraid	57.6824	72.7639	38.9709	53.8457	22.8362	39.4615	10.6212	18.3764
Atrip	7.81968	6.76991	0.354684	0.511552	5.30927	4.526	0.332731	0.123354
Atrn	30.3994	25.7814	60.3096	55.1214	11.0613	10.6099	10.2639	10.2966
Atrnl1	32.8239	43.0619	56.2607	49.9513	14.2311	14.8246	5.49817	6.46396
Atxn1	19.3892	17.825	44.17	37.3227	8.00862	6.43835	10.824	7.95943
Atxn10	273.778	263.486	265.276	247.33	126.398	136.352	89.0404	92.1113
Atxn1l	50.2951	47.8575	51.1416	50.3943	18.712	15.4151	19.9122	16.1859
Atxn2	16.2169	16.9996	39.2186	39.7924	6.26946	7.28512	7.11574	8.10255
Atxn2l	132.76	106.958	147.731	166.744	36.2062	31.7022	37.4586	31.9257
Atxn3	17.8714	19.6526	19.3287	19.3527	9.98892	10.2268	9.57592	14.4365
Atxn7	18.3537	17.7144	23.5949	17.8567	7.63692	7.68607	7.22545	7.20366
Atxn7l1	4.85982	14.9835	30.8296	28.0772	2.13363	3.79545	3.62834	6.24906
Atxn7l2	5.29215	4.22617	6.61305	6.75028	2.20418	1.95645	2.25452	1.92598
Atxn7l3	71.5038	63.1385	108.89	107.307	32.957	28.0184	30.8152	26.3523
Atxn7l3b	105.69	112.601	181.01	196.207	40.3753	44.1532	48.4106	51.9908
AU019823	12.2289	12.7795	20.3835	20.8003	7.30411	8.25136	7.16216	8.62157
AU021092	0	0.357941	1.79782	1.66771	0.213576	0.288403	0	0
AU022252	6.76923	6.21898	7.60737	7.76439	4.86957	4.74745	1.27558	0.920481
AU040320	23.3265	21.2743	46.711	39.2323	9.95143	9.66613	4.36313	3.67008
AU041133	2.26037	5.60231	7.05604	4.97278	0.848447	1.32898	2.39523	3.18404
Auh	8.56864	17.9541	4.58582	5.59385	5.48811	4.97614	4.31408	2.9195
Aup1	73.6856	67.2995	63.8984	71.3516	16.4091	14.2761	13.4496	13.3943
Aurka	52.5852	4.81722	32.1088	6.68262	20.1934	4.35849	21.7938	4.83172
Aurkaip1	74.0058	63.5198	105.502	145.69	46.3413	54.5887	23.6106	30.4819
Aurkb	43.1836	4.62236	21.71	5.66613	26.3543	4.02292	19.9149	5.39477
Auts2	1.02645	0.851382	12.1457	9.38671	0.281343	0.169157	0.459724	0.400888
Aven	3.87587	2.73067	7.88447	4.49659	3.24416	2.57805	2.6739	2.50467
Avil	0.240242	1.33257	0.103158	0.331008	0.169114	1.17705	0.443867	0.72879
Avl9	13.4441	16.02	28.2527	29.3858	6.71998	7.60251	6.97034	10.4709
Avpi1	39.6021	26.9137	27.8626	39.4205	13.8673	20.2145	13.9785	14.4417
Avpr1a	90.4911	136.347	0.221945	0	57.0544	55.785	3.58375	12.5323
AW146154	2.56592	2.75601	4.80753	4.24991	1.33702	1.57297	1.15903	2.41132
AW209491	10.2841	8.2304	27.9373	28.5862	7.8659	7.51141	11.9889	12.9728
AW549877	31.3342	41.4425	83.0868	88.9603	19.715	25.8086	32.539	37.5997
AW551984	2.77915	5.38436	5.33866	4.60877	0.0535423	0.155686	0.469499	1.23199
AW554918	5.64798	4.18005	6.69162	6.93105	3.24069	2.49618	3.71245	3.95808
Axdnd1	0.033935	0.0677036	0.0452504	0.117695	0.0135369	0.104965	0	0.0494698
Axin1	57.9166	46	75.0062	72.383	23.9999	24.0869	23.2531	19.8636
Axin2	2.70244	1.97659	12.8389	7.05156	1.39104	0.725317	1.62934	0.973585
Axl	765.99	490.373	1701.82	1376.67	347.273	355.176	313.964	343.828
AY074887	0.398085	0.529479	0.335321	0.271499	0	0.10261	0.139762	0.209303
Azi2	17.675	22.0577	27.0619	25.0025	10.0338	12.0528	9.95663	9.59225
Azin1	47.8266	37.8835	39.5514	28.2444	22.0653	19.3167	6.6342	6.17051
B130006D01Rik	0.26414	0.417414	0.251602	0.0710442	0.0337324	0.0741809	0.101262	0.13315
B230118H07Rik	7.87576	10.7668	14.5628	17.9731	4.98753	6.38739	6.92137	8.16193
B230217C12Rik	1.14027	1.96066	1.78853	0.598934	1.2928	2.05952	1.11542	1.46773
B230219D22Rik	97.7857	81.7598	159.926	144.872	34.4524	35.471	49.5248	52.5273
B2m	719.409	3683.67	1414.7	1876.45	558.409	1727.56	649.085	2070.63
B3galnt1	189.89	213.298	39.7132	31.6385	47.8033	55.4911	34.6142	44.3227
B3galnt2	12.5048	14.9707	28.4573	28.4219	5.85528	7.26865	9.35226	8.07046
B3galt1	2.54633	3.81607	52.9894	48.6098	0.349899	0.315679	3.85611	7.64524
B3galt4	0.968759	2.16604	5.57497	6.4073	0.964848	1.64254	1.61073	1.83872
B3galt6	8.73232	8.93733	21.0812	20.2426	5.86019	5.91885	2.45363	2.43136
B3gat2	0.316832	0.0328204	0.0429325	0.0987307	0.0524979	0.130064	0.0131287	0.0747432
B3gat3	25.0709	26.2878	60.7685	70.1691	9.42331	15.9684	13.8195	17.0853
B3glct	22.8252	21.936	49.5058	28.8035	15.1551	10.5101	13.2607	6.18723
B3gnt2	0.146473	0.243522	0	0.241761	0.331098	0.462722	0.219879	0.0470525
B3gnt3	21.3573	20.1713	1.10489	1.47	4.59864	5.61186	0.323958	1.69388
B3gnt4	0.579883	0.487174	0.187242	0.33429	0.385878	0.683312	0.482347	0.19475
B3gnt5	0.0196349	0	0.621256	0.136861	0.277973	0.0455496	0	0
B3gnt7	0	0	1.23465	1.22582	0	0	0.47064	1.18921
B3gnt8	0.158984	0.452994	0.110571	0.112305	0.177282	0.20155	0.183581	0.250569
B3gnt9	81.9528	76.5568	25.9046	28.1977	44.9421	39.1229	22.2491	19.8958
B3gntl1	4.47305	7.77452	10.2319	10.0199	4.7271	4.13768	9.24734	8.34078
B4galnt1	34.0363	25.9523	40.7575	56.1468	13.6717	21.4958	5.45611	12.8052
B4galnt2	0	0	2.22558	1.53351	0.0945541	0.0916458	0.141831	0.137469
B4galnt3	0.0270025	0	0.261068	0.0867217	0	0.0208804	0	0.0526312
B4galt1	187.727	204.88	145.055	136.939	78.2563	89.1658	44.5932	58.5332
B4galt2	30.7918	20.2464	31.345	28.6759	12.7482	9.8905	2.25793	2.36067
B4galt3	10.8651	13.2523	23.0992	27.6967	7.2618	8.62687	8.96406	9.51479
B4galt4	4.89766	10.6702	20.9932	23.7355	3.46996	7.98195	7.17795	10.2733
B4galt5	45.2628	53.5349	84.0801	57.3404	14.7437	31.0908	16.2385	35.6507
B4galt6	32.7787	23.4312	59.451	57.3779	19.7169	17.1777	25.9465	27.4097
B4galt7	29.2643	23.3611	33.5164	35.3675	12.2681	13.5402	12.845	13.6941
B4gat1	0	0.212343	47.4849	50.7377	0.0456983	0.180267	19.2615	26.4577
B930094E09Rik	0.830048	0.328363	3.66346	1.5175	0.216292	0.111746	0.281946	0.280332
B9d1	17.434	9.59495	20.0465	21.8578	4.82515	6.04753	8.65997	6.79381
B9d2	10.4536	5.32429	12.4159	9.92843	5.67407	5.10299	6.197	5.03554
Baalc	0.768169	1.05363	0.746577	1.46834	0.321162	0.313066	0.216183	0
Babam1	65.1074	57.3165	113.136	125.253	26.249	23.6662	34.5893	38.1658
Bace1	112.084	188.567	82.9286	83.264	32.0223	36.2766	32.3305	32.2022
Bace2	0.0517523	0.165336	18.2137	18.9237	0.0728604	0.141486	0.415383	0.973701
Bach1	28.6421	28.0107	30.4381	28.7425	14.4694	10.7717	11.2811	10.1814
Bach2	1.57552	0.97199	2.82729	1.34623	0.344672	0.379025	0.585252	0.576353
Bad	25.7102	23.6905	38.1954	45.3673	20.0599	22.2644	18.1506	23.0979
Bag1	248.138	189.615	210.188	204.164	112.352	107.654	42.1108	52.0817
Bag2	37.2226	27.1055	120.158	66.1603	23.12	17.4222	34.1739	29.3438
Bag3	210.285	213.133	216.523	210.109	80.6086	94.3503	83.3416	87.9706
Bag4	9.35693	10.5675	15.9195	15.4657	3.68712	4.64915	5.02181	5.68923
Bag5	45.4403	44.9029	53.4594	57.8574	21.852	25.1414	33.1774	34.1529
Bag6	115.873	94.5281	174.371	180.697	35.1024	40.1085	35.3002	38.8372
Bahcc1	29.1656	19.0623	33.168	31.3868	16.5287	12.3237	17.3568	14.5007
Bahd1	34.2732	35.5286	51.0035	59.8202	11.2372	13.6295	12.9814	15.0939
Baiap2	23.3111	22.0313	6.79561	16.1712	10.522	10.8025	9.1797	13.1953
Baiap2l1	1.49334	1.58717	16.1446	16.6879	0.252288	0.862842	8.72093	9.05101
Baiap3	0	0.1593	0.0380737	0.089996	0	0	0.0159037	0.0616582
Bak1	111.214	57.4458	174.162	138.029	50.0074	34.2955	53.0438	36.8697
Bambi	3.07426	3.55127	3.72978	2.29095	2.26308	2.00841	0.911707	1.16931
Banf1	135.266	69.585	193.323	220.391	44.2959	32.3354	88.8855	84.8197
Bank1	0	0.0815862	0.0226292	0	0.0108751	0.0414972	0.0183819	0
Banp	8.06013	7.12316	11.2787	13.38	3.44216	4.8121	4.22065	4.90517
Bap1	44.5469	37.5755	51.0987	48.4326	22.4323	17.9906	20.3392	15.1672
Bard1	5.5169	1.29605	3.19494	1.06369	3.77717	1.20744	2.97898	0.936831
Basp1	350.939	280.172	180.169	168.778	168.079	201.526	142.232	181.667
Batf	0.0725765	0	0	0.107178	0	0.168365	0.0852472	0.0826252
Batf2	0	0.872655	0.0419139	0.239558	0.173424	0.266322	0.094059	0.0996737
Batf3	0	0.306615	0.124936	0	0.0509775	0	0	0.101163
Bax	49.8572	78.9629	194.749	345.536	33.7848	54.3773	81.7139	153.204
Baz1a	27.2338	16.8705	47.1434	26.3871	12.7449	6.85069	12.812	8.39555
Baz1b	60.6267	47.8986	56.2337	49.7195	22.924	20.6271	16.3405	15.019
Baz2a	27.0976	28.5583	62.2405	67.8268	12.2647	14.662	10.4635	12.4011
Baz2b	7.74923	8.91913	18.0659	15.529	2.9945	3.53049	3.30562	3.69847
Bbc3	3.97277	5.63946	9.87496	29.6442	4.80703	5.33447	7.6814	8.13304
Bbip1	5.60467	5.54704	23.019	18.9038	4.07595	4.5641	5.24065	6.17739
Bbs1	6.27194	6.33732	6.70699	8.32732	2.05319	2.57795	3.2011	4.12286
Bbs10	2.28738	1.91104	3.01103	2.04549	0.925195	1.65921	1.81507	1.69485
Bbs12	4.97196	4.65277	10.5959	9.79306	3.11616	3.97167	4.32923	4.59088
Bbs2	8.52185	10.2414	14.706	19.5056	4.83016	6.41425	7.27916	8.81358
Bbs4	2.43825	4.53717	21.8631	27.1583	0.934725	1.61139	5.20196	11.0766
Bbs5	7.78243	12.5883	16.3172	17.1547	3.69085	4.51763	8.9954	5.71192
Bbs7	9.89355	9.53819	8.3154	8.32315	3.65386	3.6385	3.37183	3.69439
Bbs9	4.61625	6.52093	8.34781	8.24654	2.71767	2.99334	2.90207	2.99879
Bbx	18.7753	25.457	33.2512	38.6979	11.7378	14.5369	10.7038	12.4905
BC003331	35.5405	50.7502	35.415	35.5678	13.6001	18.8331	21.5727	29.4369
BC003965	19.641	18.4882	19.5982	19.9849	10.0316	11.1759	13.0555	13.179
BC004004	11.9031	10.2477	39.7959	40.9236	6.29188	7.73266	21.894	18.2258
BC005537	104.169	104.498	243.954	193.683	39.1231	32.7825	37.8179	32.1742
BC005561	6.64279	10.6267	8.40742	9.32205	2.89652	3.20608	2.60883	2.92263
BC005624	15.882	19.1515	34.134	39.3273	7.09853	7.33626	3.5903	4.66642
BC017158	2.43662	3.09754	16.2963	19.3031	1.38353	1.3093	7.33949	7.07084
BC017643	28.346	37.6564	47.6109	52.0054	23.0256	25.0735	18.7406	17.6202
BC022687	29.7513	29.3488	59.4573	84.581	15.5154	30.7143	18.4513	46.7076
BC024978	5.67361	3.7173	5.53597	6.70583	3.38139	2.4725	1.14588	1.19402
BC025920	0.0617317	0	0.13643	0.0922615	0.0415233	0.167653	0.0320792	0.0843622
BC026585	2.02741	7.17397	15.7915	19.8876	3.11212	4.72065	4.56562	8.80406
BC028528	8.0818	19.0139	14.0194	13.1007	4.96724	7.20306	2.57334	7.62318
BC029722	70.9008	68.471	42.5009	47.5051	25.7911	49.1101	14.0279	28.9416
BC030336	14.4435	16.2782	29.4564	28.6812	7.95874	10.4935	10.2531	11.7266
BC030867	9.28723	1.81467	3.2772	0.26111	3.63728	1.02854	3.14846	0.945637
BC031181	57.9645	63.919	207.495	283.586	33.3025	41.7628	73.7882	105.138
BC034090	15.5698	18.0199	17.1423	17.208	12.9859	11.0505	11.05	10.4405
BC037034	9.63175	7.69038	18.1729	25.9459	3.47244	4.94839	4.12381	6.06341
BC048403	11.6925	13.0778	14.6047	13.9134	4.82223	5.99041	4.25417	4.71997
BC049762	0	0	0	0.109121	0	0.113207	0.0867922	0.168245
BC051019	0	0.0983501	0	0.0587819	0.039329	0.324476	0.400645	0.650674
BC052040	4.13657	3.42092	3.18281	4.58798	1.6702	1.2551	1.28354	1.04007
BC055324	5.5746	2.82002	3.98013	2.23745	3.75717	1.99082	4.09765	1.26959
BC067074	3.33015	9.03364	34.2869	29.9252	1.26631	4.14487	0.497107	2.12985
Bcam	1.22318	3.2764	27.6872	23.8885	2.12921	4.31801	0.971075	2.67738
Bcan	0.0753267	0.582142	0.31535	0.403364	0.0860269	0.304531	0.167696	0.227692
Bcap29	9.59722	10.3234	34.8326	35.7008	6.77843	8.18408	18.5815	23.7093
Bcar1	65.5076	51.1061	252.871	236.936	37.2675	28.6073	59.3655	48.0338
Bcas2	20.5898	19.9928	22.2222	22.9577	14.3481	15.0432	14.6453	12.3383
Bcas3	17.8114	17.0279	33.2799	35.1061	4.93469	6.14408	6.32818	5.68826
Bcat1	56.7852	25.1582	10.5688	5.80856	15.5714	7.95263	8.43373	4.49901
Bcat2	24.9909	23.1708	22.3743	27.1245	11.0631	9.79411	13.1099	12.6384
Bccip	58.4563	41.1465	44.7262	47.8595	28.5703	25.1435	26.6777	20.8211
Bcdin3d	2.68939	1.39325	4.3662	5.9212	1.94242	1.21019	4.32713	5.0127
Bckdha	44.612	42.0261	57.1755	75.1281	16.0006	19.1682	18.7796	19.3902
Bckdhb	30.8689	31.1253	35.0197	30.4824	15.2014	16.7379	16.2034	17.7357
Bckdk	57.6108	41.9408	48.5771	49.4556	23.4173	18.3347	29.0321	20.2685
Bcl10	37.5564	38.0901	58.1273	52.8229	21.9987	25.8519	27.9664	24.5115
Bcl11b	0.35444	0.150599	0.0314234	0.105506	0.142303	0.122868	0.353468	0.313527
Bcl2	2.31639	1.96416	11.7415	9.88244	1.66287	1.40415	1.80041	2.16894
Bcl2l1	15.2085	32.4723	86.6626	146.217	8.34917	29.7711	14.2319	38.2303
Bcl2l11	1.81572	6.31002	19.1206	19.4719	0.854389	2.64942	3.89529	5.67323
Bcl2l12	18.8753	16.9963	63.0287	58.7294	8.72553	5.25157	19.4436	17.1451
Bcl2l13	24.4965	17.1763	24.5006	20.7957	9.753	8.98256	8.64442	9.35659
Bcl2l2	35.3823	45.2581	44.6565	61.997	10.2668	15.1541	10.7113	16.9754
Bcl3	21.5226	67.1393	18.0236	15.1205	9.73463	6.22298	11.3094	8.92377
Bcl6	19.2263	35.2577	18.0114	13.7242	4.34522	5.10802	4.83896	4.57232
Bcl6b	1.52335	0.80037	0.971084	2.80142	0.12405	0.856435	0.223664	0.342817
Bcl7a	8.11382	5.0904	6.62547	4.8139	6.68618	4.78891	7.17405	4.56664
Bcl7b	34.2258	18.6142	45.8929	48.831	14.5579	18.6419	16.2006	19.9364
Bcl7c	10.3891	6.63188	16.7756	14.7745	5.45262	4.01743	5.74729	3.99352
Bcl9	25.791	23.852	32.1662	28.3455	7.58955	6.63969	8.26217	6.66174
Bcl9l	107.24	102.525	105.28	108.278	35.1117	26.5723	33.2452	25.3396
Bclaf1	37.2904	31.9407	53.9342	51.4193	16.6419	17.5655	16.9651	17.0647
Bco1	0	0	0.648069	0.340958	0	0	0	0.125091
Bcr	16.3696	15.5966	57.874	60.1635	6.4109	8.41205	4.94026	7.31876
Bcs1l	15.0055	15.5297	20.6959	21.1945	8.24634	6.31784	7.40888	5.98214
Bdh1	9.26898	5.46243	15.0194	9.19812	3.38631	2.42638	17.5049	5.37891
Bdh2	3.88317	5.18752	16.9415	21.7502	2.76155	7.28189	11.154	15.7567
Bdnf	13.0355	16.8019	49.7595	61.2327	3.7326	5.15572	2.96524	3.18925
Bdp1	17.8625	17.7786	39.8354	31.3243	11.3265	10.8881	11.7201	11.715
Bean1	0.0292051	0.373212	4.23241	4.84607	0.0699007	0.300876	0.226006	0.72595
Becn1	35.3726	36.0418	101.493	107.285	7.80038	10.0139	14.7736	15.2815
Begain	2.57449	1.95094	0.983389	2.25456	2.93262	4.45368	1.73957	3.56449
Bend3	14.5282	8.1954	22.5963	16.2699	6.36905	4.9561	7.72538	5.8242
Bend4	0.0206439	0	7.79101	7.64368	0.0833154	0.184644	0.12753	0.346906
Bend5	0.0484763	0.232619	11.2019	15.3912	0.843251	0.665595	0.491176	0.220077
Bend6	7.06904	6.51539	8.65916	6.14528	6.38277	7.17016	3.26244	4.55071
Bend7	0.0243306	0.116753	1.46085	1.50768	0	0.0276277	0	0.0189089
Best1	2.00231	3.01877	0.4106	0.679025	0.59179	2.03959	0.577862	3.84355
Best3	0	0	9.25986	7.94113	0	0	0.158232	0.187374
Bet1	27.1172	24.9777	21.9182	28.7874	10.0885	10.3306	13.0027	15.3085
Bfar	24.3397	34.7666	77.5083	79.6664	12.4301	15.7705	28.0177	35.0174
Bfsp1	1.54813	6.53114	0.59967	1.72932	0.799474	2.74925	0.462916	1.5654
Bhlhe22	12.8343	11.1606	37.8553	40.2758	1.31953	1.12768	3.43752	4.02329
Bhlhe40	73.9048	151.024	29.3625	36.4728	23.5373	31.1997	21.3128	23.9437
Bhlhe41	1.7343	2.23848	8.64779	12.5351	0.655031	2.70823	1.48528	3.81193
Bicc1	367.099	364.302	519.823	373.165	180.684	124.136	191.263	136.666
Bicd1	0.0264177	0.0611031	1.17466	1.46963	0.0370938	0.0859477	0.279632	0.31808
Bicd2	66.3092	49.3999	104.797	112.016	18.6228	22.7305	15.9664	19.9532
Bid	15.844	13.4699	11.0417	11.5092	15.2875	21.713	3.67076	7.6987
Bin1	80.6704	64.5145	70.9297	85.0682	21.9485	29.3324	41.188	47.3734
Bin3	37.2544	26.2977	50.8154	59.7445	15.0132	15.6232	15.0219	20.5856
Birc2	18.2099	27.754	20.898	25.844	13.0811	12.6593	6.77799	9.32875
Birc3	7.72859	26.4702	5.76882	5.79055	6.4433	8.1651	3.69296	5.00826
Birc5	43.0747	2.79303	75.6302	11.5446	11.0227	1.93647	43.4628	8.08594
Birc6	44.2495	34.8499	84.4288	66.2391	17.861	17.0595	18.0609	15.9334
Blcap	37.6102	56.6116	70.1984	98.2476	18.3498	29.9026	18.9199	30.078
Blm	8.36769	2.5739	4.65836	1.39202	3.53477	1.04335	3.02414	0.852291
Blmh	22.9169	16.3782	40.7522	29.8081	10.4174	6.94971	15.6661	9.82614
Blnk	0	0.0679635	0.0283264	0	0.0135889	0	0	0.0464515
Bloc1s1	0.957566	1.58063	0.609389	0.713184	0.816798	0.758799	0	0
Bloc1s2	9.24768	18.7	39.5243	46.9238	6.34467	9.04107	10.084	9.47775
Bloc1s3	9.17626	9.51463	41.2072	54.067	6.28631	8.96603	17.3988	23.1007
Bloc1s4	17.847	17.9366	26.8295	31.8857	16.2296	20.0844	18.1027	24.9134
Bloc1s5	7.80359	5.86098	27.286	34.4378	3.42062	4.13081	12.0996	12.3695
Bloc1s6	19.8544	21.8007	31.2536	32.9025	15.1071	18.6179	15.7394	19.9745
Blvra	16.656	13.2985	22.3418	19.4766	9.61943	10.0699	14.2914	13.533
Blvrb	34.2257	29.5653	19.6109	25.817	14.6943	23.5914	27.5074	46.6392
Blzf1	16.1904	18.4208	15.0794	15.5922	7.73077	7.4382	6.01459	6.83538
Bmf	2.96858	3.62303	4.39015	2.50172	1.42287	1.26397	0.997607	1.19569
Bmi1	22.2205	27.2638	44.7919	46.9783	31.7786	29.8825	4.1156	3.45836
Bmp1	122.36	154.413	494.264	447.31	56.9223	59.3004	133.439	138.892
Bmp2	0.0861119	0.550957	3.71182	9.75644	0.0844158	0.0665882	0.524452	0.205543
Bmp2k	20.6961	16.8831	102.172	80.3469	7.50488	5.93092	11.1257	7.86893
Bmp4	4.80159	36.4533	701.114	681.657	6.0825	11.8022	2.8841	4.56032
Bmp6	15.9482	29.2612	17.8363	17.8243	2.00682	10.8351	7.97798	15.9043
Bmp8b	0.0262996	0	0.0444958	0.0668495	0.0209822	0.0560495	0	0.0364836
Bmper	79.2612	209.752	16.3309	12.143	28.9797	67.4972	10.8203	30.6195
Bmpr1a	81.3636	86.5489	111.191	108.298	36.1875	33.0284	39.2249	35.3024
Bmpr1b	6.00887	4.70379	11.6644	7.72205	1.505	3.14021	3.1619	2.63717
Bmpr2	33.9206	38.0698	71.9806	63.9631	12.5211	14.0672	16.2895	16.9628
Bms1	69.2036	51.2802	65.2943	54.9909	23.3403	17.8852	24.4896	19.5844
Bmt2	7.77018	14.3443	20.6188	21.9156	5.66764	8.51726	9.52809	18.3591
Bmyc	26.6097	32.6265	45.4308	64.3087	8.76833	16.9226	7.55203	12.5963
Bnc1	0.53473	0.684495	1.18299	1.82781	0.177283	0.523737	0.505734	2.9935
Bnc2	13.28	13.5586	2.75136	1.82571	3.606	3.87845	1.13878	1.2949
Bnip1	7.40225	8.44796	15.9639	20.133	3.15909	3.51865	6.27977	5.49221
Bnip2	121.812	125.079	264.308	317.401	44.0771	51.7048	49.7312	67.3906
Bnip3	122.957	230.669	61.0144	75.2728	78.2051	99.6071	8.88177	9.68181
Bnip3l	58.3486	77.0624	93.8049	105.13	37.2928	45.855	16.5447	20.4375
Bnipl	0.403664	0.567698	0.255055	0.383571	0.0813197	0.310002	0	0.136458
Boc	78.0487	78.2255	27.5244	22.4875	30.023	38.3217	18.0783	27.539
Bod1	59.0207	51.2019	60.5006	70.9266	39.6923	45.6548	30.9983	53.7302
Bod1l	48.8453	53.5366	120.124	133.499	23.0895	24.087	24.7374	28.1426
Bok	81.0556	34.277	42.7954	47.8189	61.6268	34.0528	30.0929	25.6754
Bola1	24.6755	19.4353	13.8986	15.5676	13.963	13.2246	10.2029	13.148
Bola2	19.127	14.2894	4.28398	3.4047	5.35442	6.18908	1.60387	1.24993
Bola3	15.856	14.6111	13.7364	16.9727	9.95209	10.7986	9.77751	11.4203
Bop1	68.4474	34.352	67.1873	61.7076	26.4978	22.9628	32.1749	25.6057
Bora	9.89424	2.72914	11.384	5.224	6.35796	2.39368	10.2433	2.61333
Borcs5	9.14738	9.43218	13.2789	15.4675	5.66774	6.21772	7.54145	8.81076
Borcs6	30.991	36.2896	31.2056	40.3815	15.714	20.5778	12.2642	16.9947
Borcs7	22.1641	15.414	15.1277	14.0679	11.3478	10.2562	5.91727	6.13598
Bpgm	9.84243	9.19934	21.7111	26.5483	6.43149	4.57799	6.18568	6.96802
Bphl	23.5034	31.4617	50.1651	59.34	14.3268	18.412	24.7108	39.5694
Bpifc	0	0	1.91002	2.52294	0	0.0893383	0.417503	0.707229
Bpnt1	27.7243	21.0287	68.1042	59.0045	17.7947	20.3555	28.9311	27.0516
Bptf	51.1227	44.1117	97.5504	87.2247	25.3216	24.8561	22.0209	21.0536
Braf	21.652	27.7495	48.4194	52.9792	9.55247	10.7869	9.83834	11.0167
Brap	28.3257	25.1784	38.0392	35.4887	8.81932	10.2681	8.97121	8.46936
Brat1	13.4961	10.0673	25.7554	28.2736	7.68572	6.47761	12.8407	9.13238
Brca1	12.1987	2.23162	7.12373	1.04306	7.85885	1.77117	5.98739	1.3031
Brca2	6.57757	1.8882	4.59263	2.58648	2.98449	1.61237	3.96891	1.89205
Brd1	29.5514	29.5419	38.1864	36.2283	10.1334	8.74356	9.46322	9.11989
Brd2	79.2196	85.2497	152.463	160.841	37.4908	39.8827	43.7342	48.896
Brd3	36.3608	32.551	54.4505	50.3716	11.7219	11.0595	10.2795	10.4116
Brd4	56.0912	42.7992	83.5706	71.99	16.0344	14.2826	17.2283	13.5364
Brd7	26.218	20.5195	31.2835	32.4752	7.67258	7.08182	8.18104	8.59093
Brd8	17.6993	15.0511	16.3873	17.6914	6.30775	5.67391	5.42946	5.51705
Brd9	17.6272	16.0652	48.5661	47.2748	6.61983	7.27316	12.1808	12.9449
Brdt	2.11544	2.23096	0.282207	0.303517	0.791174	1.45695	0.346653	0.768795
Brf1	11.7075	11.6343	39.4782	37.3512	4.79956	5.22832	14.7548	15.5659
Brf2	11.199	11.1155	22.3174	22.0315	6.82181	6.88953	11.3151	10.0987
Bri3	58.4708	49.8528	51.1306	69.6337	3.81465	2.92262	8.68161	11.5159
Bri3bp	33.8195	27.0958	69.6046	59.3841	16.582	14.0572	32.4574	24.0407
Brinp1	1.45851	1.81498	8.64449	11.4287	1.65892	3.04165	1.29669	1.93493
Brip1	9.20287	2.09481	6.82412	1.54419	4.28209	1.69066	5.07032	1.23578
Brix1	40.2503	42.3019	43.9722	46.1102	19.0651	23.2132	22.1775	22.3456
Brk1	253.353	184.628	213.81	241.921	92.8696	110.259	102.746	113.478
Brms1	0.413218	0.232668	58.774	57.452	0.0930412	0.198635	20.6922	16.8631
Brms1l	46.6803	42.5831	55.4942	47.816	24.2202	24.4328	26.0199	29.9
Brpf1	21.3807	18.8227	23.8486	26.0028	3.95903	4.62373	5.17559	5.21371
Brpf3	22.2604	20.4289	34.4968	33.8897	10.3417	11.9077	13.2145	13.0575
Brsk1	17.1204	22.2164	27.5724	32.9865	3.31897	5.36087	3.64523	3.65642
Bscl2	18.286	23.3529	25.1284	33.844	10.2501	13.6721	13.6746	20.218
Bsdc1	17.6458	27.6843	36.0068	35.6881	10.673	13.251	4.61139	3.75162
Bsg	1447.83	2212.33	1599.84	1885.8	511.747	651.135	500.411	614.095
Bsn	0.330406	0.212307	0.229559	0.32521	0.162574	0.174848	0.0453301	0.281093
Bst1	0.559069	11.9827	26.3991	29.1783	0.0827712	0.901602	0.96452	3.27024
Bst2	14.2527	333.897	88.0567	278.534	17.2452	301.757	100.026	1048.37
Btaf1	23.8115	24.7836	47.3069	41.5112	10.8176	11.5236	15.1835	14.5121
Btbd1	39.9194	49.4262	145.931	169.093	24.3889	33.375	21.0082	33.2645
Btbd10	11.2064	10.4142	23.4237	24.5723	4.2286	5.59374	5.62038	5.94361
Btbd19	11.8596	14.3211	19.2942	34.2203	7.24673	15.6006	2.51699	3.30592
Btbd2	23.5147	26.5759	40.7755	40.5731	11.9559	11.3031	12.495	12.1612
Btbd3	26.9006	36.4414	30.1481	28.2767	9.40621	13.6892	4.59296	6.65056
Btbd6	12.8322	10.0666	22.0221	21.3897	6.31897	5.68647	8.98542	7.67637
Btbd7	27.5133	26.4538	108.35	97.1622	11.7001	11.3528	38.2976	47.5087
Btbd9	3.49804	2.92529	27.348	26.4148	1.03198	1.49004	2.621	4.35767
Btd	48.1071	54.3052	46.8674	52.7228	20.8134	17.8541	24.582	25.6199
Btg2	55.2556	315.763	79.7508	300.232	56.7665	46.5627	62.4823	40.9954
Btla	0	0	2.51321	3.39926	0.0719179	0.0464706	0.168696	0.0781676
Btn1a1	0	0.0494258	0.0214119	0.115503	0	0.0336404	0	0.0352045
Btn2a2	0	0.378411	0	0.19158	0.0579224	0.238432	0	0.033252
Btnl9	0	0.114511	0.042195	0	0.0134475	0.0260677	0	0.0325063
Btrc	5.64214	6.8779	17.3464	20.2621	2.78198	2.9139	5.64044	6.37699
Bub1	28.7645	3.04536	26.1753	2.33586	7.54174	1.38292	11.6354	1.92342
Bub1b	40.7044	3.95884	23.2652	2.9091	24.9464	4.9632	21.0877	4.50185
Bub3	44.2804	24.9069	126.682	116.896	13.5955	10.0912	52.8536	43.41
Bud13	13.6786	9.67293	19.3561	17.5955	6.10334	4.09833	6.10606	4.99805
Bud31	89.2764	62.3213	62.7279	67.2416	16.6627	16.5249	29.0978	27.5388
Bysl	34.1315	17.6553	27.6167	26.3666	15.8765	13.0127	15.0976	13.5158
Bzw1	122.689	89.8726	110.773	98.0045	50.0461	46.9412	70.6809	73.5165
Bzw2	49.2533	21.8038	115.819	83.338	20.2359	9.40436	55.5019	32.5987
C1d	22.3636	21.6722	24.5937	28.5504	9.99532	8.69212	13.964	13.7018
C1galt1	55.3177	104.316	53.0389	45.4909	32.6362	22.5714	14.5728	17.5205
C1qbp	97.0289	61.3537	75.367	61.6267	57.4817	45.6088	53.3935	43.957
C1ql1	0.415652	0.332426	0	0.378636	0	0	0.055344	0
C1ql3	1.33185	1.20673	4.49601	5.95545	0.0736849	0.414699	0.210148	1.04938
C1qtnf1	40.6208	54.3091	33.6705	33.3419	19.2903	17.3718	18.4025	20.3462
C1qtnf2	70.6646	49.0476	2.61624	3.22746	34.6843	35.004	6.67537	18.5334
C1qtnf3	27.2325	34.4613	14.1984	10.2876	2.2817	1.22452	0.514496	0.287086
C1qtnf4	3.52161	4.51687	2.1015	2.17925	0.0631094	1.35557	0.508575	1.15329
C1qtnf6	75.7045	42.7904	77.8818	60.3773	33.1374	13.3248	45.8256	18.1377
C1qtnf7	4.06971	4.55293	0.101129	0.0936505	1.70056	1.50712	1.2201	4.08289
C1rl	22.9561	15.6853	19.2814	21.0664	12.4076	16.3209	9.85072	15.7172
C2	4.22096	17.3991	0.379927	0.914126	0.528116	1.28753	0.294472	0.202869
C2cd2	16.4264	13.4283	22.6063	15.4765	4.46239	3.23495	7.11771	5.27966
C2cd2l	7.71596	6.66174	22.1357	23.9724	3.71851	3.47001	4.90836	4.66802
C2cd3	5.75742	7.42832	19.0226	14.0021	4.73925	4.23463	5.1358	4.72857
C2cd4c	0.182609	0.343785	0	0.0783736	0.132591	0.11113	0.0482579	0.158002
C2cd5	5.1504	5.20258	4.37822	4.50583	2.28995	2.36117	2.83585	2.35631
C3	56.7955	398.984	11.0953	7.86155	2.00083	5.72855	1.55596	3.81477
C330018D20Rik	7.90559	13.921	8.41094	10.7141	4.99355	8.33209	5.60072	7.21113
C330027C09Rik	21.0824	3.82176	10.6129	2.67056	11.4296	2.29669	8.59724	2.23874
C3ar1	0	0.0472903	0.533629	1.00851	0.0318876	0.137691	0.0992514	0.837064
C4b	18.3959	189.518	1.86495	1.34722	13.1461	19.0942	0.557437	0.959919
C4bp	0	0	14.3116	7.4847	0.0626331	0.0529029	0	0.0435195
C530008M17Rik	15.8363	5.18771	1.32174	0.503776	8.99634	5.10289	0.368176	0.278812
C5ar1	0.794106	1.14318	0.171298	0	0.378902	0.928806	0.0540032	0
C5ar2	0.174414	0.457365	0.274004	0.216658	0	0.141934	0	0
C7	0	0.639451	0.124766	0	0	0	0	0.0511498
C730034F03Rik	1.19581	0.318101	1.0055	0.715093	0.107247	0.0616461	0.0837015	0.790348
C77080	0.856536	2.33906	26.7487	29.541	0.587048	2.02138	0.832422	1.08957
C87436	8.34603	9.73214	12.7922	11.9833	3.38632	3.50832	4.25385	3.34307
C8g	2.496	0.873411	0.777491	1.11576	1.08951	2.5536	1.7116	1.33367
Caap1	7.76229	7.90921	10.3475	8.79144	2.69755	3.56715	0.784824	0.676062
Cab39	44.1079	39.1278	65.1186	67.067	15.6398	17.6474	18.774	21.4914
Cab39l	22.5346	20.1953	37.5697	28.2971	9.11225	13.3506	21.0405	23.3192
Cabin1	19.9826	14.8475	50.6268	46.4621	8.64336	6.67712	22.7653	15.4105
Cables1	5.31356	6.32623	1.89788	1.33633	2.77321	2.41494	2.99078	2.06367
Cables2	10.4615	8.30034	9.5389	9.41123	5.44266	6.44692	3.32119	2.78542
Cabp7	0	0.0774676	0	0.077807	0	0.179569	0	0
Cacfd1	32.827	34.6373	35.8065	37.8254	15.077	17.2461	18.6382	21.4497
Cachd1	10.2734	11.2207	27.5536	19.0212	6.5843	5.92977	19.7502	5.79381
Cacna1a	9.86492	12.5475	2.33179	3.01744	2.97408	4.0928	0.557353	0.59446
Cacna1b	3.57881	1.79637	3.00037	1.62131	0.290154	0.128114	0.616387	0.322904
Cacna1c	24.2419	18.5243	1.69755	1.22268	12.8371	10.0447	4.38586	3.40916
Cacna1e	0	0.108177	0	0.0205574	0.00322701	0.0328793	0	0
Cacna1g	66.9502	104.995	15.0676	16.5269	21.6986	23.936	4.22612	7.11228
Cacna1h	0.421698	1.96232	0.54154	1.0711	1.04034	1.54524	0.243073	0.259788
Cacna2d1	22.2594	29.6679	13.8105	12.7884	10.0765	15.6953	5.76728	6.11752
Cacna2d3	0	0.102848	0.52725	0.480002	0	0.0158905	0.0372426	0.10662
Cacnb1	5.45228	7.424	5.78764	10.0775	2.15044	2.99605	2.16983	2.5633
Cacnb2	0.0932374	0.175531	0.0193052	0.111797	0.0622661	0.0119303	0	0.0208792
Cacnb3	30.5649	43.3192	147.176	145.076	12.2842	21.1658	8.30551	15.7197
Cacnb4	0.0806796	0.190915	0.0217667	0.0645577	0.0425649	0.179854	0.00909215	0.110263
Cacng4	0	0	0.0953884	0.171183	0	0.0387594	0.052751	0
Cacng7	29.3904	45.684	94.6594	121.894	13.5055	21.8034	25.1294	34.6871
Cactin	33.0426	24.0485	38.1599	39.5625	21.4559	16.7756	26.4792	19.4586
Cacul1	22.3278	21.0868	70.4131	62.764	14.9789	16.5171	13.9389	13.2427
Cacybp	94.8752	61.6024	107.19	100.059	52.2927	43.6499	54.5642	53.6995
Cad	81.1081	38.688	45.5684	29.8345	32.6063	17.2554	27.6963	14.3275
Cadm1	0	0	0.493913	0.72826	0	0.0297556	0	0.0081155
Cadm3	0.113849	0.202675	0.0699677	0.0909921	0	0.0870939	0.0189451	0.155971
Cadm4	1.6527	0.830017	107.978	102.424	2.29365	2.78327	1.45574	1.11558
Cage1	2.55025	3.78444	2.47165	2.94924	0.633891	2.07836	1.14959	2.08772
Calcb	0	0.774784	0	0.564552	0	0	0	0.314371
Calcoco1	31.2198	34.0485	81.3225	84.3445	13.8355	15.9202	24.7928	33.9258
Calcrl	3.41785	9.65823	9.26027	9.0215	0.604238	2.39844	0.593391	2.39113
Cald1	316.715	270.101	906.246	860.588	153.259	162.168	164.438	179.033
Calhm2	8.33992	12.1497	10.67	12.6195	5.16204	5.78152	6.48179	9.15899
Calml4	1.35458	0.918493	1.81777	1.30304	1.60952	1.47746	0.715724	1.61392
Caln1	0	0.116523	0.00811073	0	0	0	0.0156289	0
Calr	1589.21	1693.9	1304.13	1028.47	630.387	565.519	557.724	490.579
Calr3	4.99042	4.92165	2.37526	5.0162	1.39295	2.38323	1.93103	3.5943
Calr4	0	0.355604	0.107798	0.0660646	0.0544314	0	0	0
Calu	1017.47	968.378	967.41	980.019	278.423	291.794	428.695	449.493
Camk1	32.4095	22.687	21.2759	24.4659	3.83077	4.75247	2.71455	3.44629
Camk1d	0.565694	0.345955	1.96986	1.59074	0.294737	0.442971	0.770175	0.70728
Camk2a	1.1464	1.14684	2.11223	1.42838	0.769677	1.14242	0.578832	1.15826
Camk2b	0	0	0.0786184	0.092771	0.0836185	0.168728	0.0249557	0.0698399
Camk2d	20.1312	21.207	44.9072	48.7712	9.31967	13.1757	6.99128	10.2722
Camk2g	65.5391	81.0509	168.687	155.313	32.2839	28.9115	47.4901	48.0046
Camk2n1	18.0421	32.4183	45.2232	56.177	3.90464	10.4765	3.34415	4.11418
Camk2n2	25.8079	13.2886	19.4517	31.6539	0.0630605	0.0611209	1.65692	2.13448
Camk4	0.031311	0.275187	4.84638	9.5652	0	0.035554	0.0545285	0.449876
Camkk1	6.70351	6.03488	4.97732	4.49111	3.23219	4.16877	2.09002	3.05199
Camkk2	30.698	25.4159	11.2866	9.28391	14.777	9.02501	10.3394	6.44765
Camkmt	3.06804	3.55746	14.3685	15.1981	1.45164	1.7397	3.44731	4.29623
Caml	49.3526	53.4277	60.2522	69.776	24.5347	28.7247	22.0251	25.1875
Camsap1	28.4931	22.5032	48.7317	42.5763	15.1554	13.5663	6.84717	7.05304
Camsap2	36.4959	40.9538	75.5468	74.7286	16.0447	17.05	14.1817	15.0141
Camsap3	1.1651	3.12289	1.98759	3.81425	0.170345	0.299551	0.212012	0.177798
Camta2	31.9218	37.777	37.2797	44.6495	12.3452	11.4664	9.18538	10.4262
Cand1	100.816	78.8416	124.182	102.252	44.5571	40.5412	44.3774	40.4044
Cand2	12.8125	21.4685	17.413	25.448	4.65127	7.48767	5.69769	7.86023
Cant1	55.3359	50.073	82.5906	82.4259	30.8044	33.3911	38.9051	41.1214
Canx	265.372	297.071	501.556	489.32	131.82	131.349	164.535	183.623
Cap1	381.057	251.714	527.428	494.163	164.851	159.207	36.4742	33.6203
Cap2	5.54594	3.84434	22.4131	19.0042	7.84029	8.65991	7.33977	6.59655
Capg	205.814	152.321	73.1849	91.7064	79.1408	106.812	117.635	148.661
Capn1	102.188	91.6942	125.556	111.003	48.4538	44.7341	37.6905	46.4191
Capn10	12.8551	11.0686	16.6823	17.8518	5.93592	5.08629	5.22447	5.85624
Capn15	18.3314	16.0136	26.4265	28.7109	6.93772	6.00735	9.01556	6.8854
Capn2	228.367	155.189	320.847	271.467	79.9248	78.519	72.1186	68.7886
Capn3	0	0	0.0337248	0.222716	0.054659	0.0628366	0.0324929	0.0472403
Capn5	8.62134	17.7451	19.659	26.2757	5.36536	11.3585	9.29832	16.2069
Capn7	39.5858	40.9005	66.7934	63.0591	16.3101	18.2248	16.706	19.7861
Capn8	0	0	0.0108931	0.0338787	0.0215945	0	0	0
Capn9	0.0422712	0.253005	0.0350467	0	0	0.130749	0.1013	0.229888
Capns1	321.651	277.954	415.086	439.548	205.359	274.09	185.251	254.246
Capns2	0	0	1.21388	1.81271	0.081006	0.157029	0	0.216175
Caprin1	145.51	110.227	271.171	214.646	56.507	54.4322	61.927	54.3143
Caprin2	1.04856	1.66656	1.7654	1.6849	0.49301	0.604179	1.47872	1.34374
Capza1	34.2988	33.9899	128.899	128.342	29.2919	28.7953	33.1466	35.2208
Capza2	85.4512	82.9378	136.207	133.186	32.2619	41.5887	38.2424	47.9214
Capzb	390.643	326.043	419.083	379.212	131.1	100.111	64.9653	57.6442
Car10	0.032099	0	0.739316	0.589139	0	0	0	0.0210873
Car11	14.005	29.4186	14.8869	26.4926	7.16523	18.0647	5.05049	14.0928
Car13	16.0689	20.4598	28.545	23.8837	6.51682	21.0246	33.6391	64.4248
Car15	0	0.213625	0.525674	0.186196	0.330805	0.162984	0.0821357	0
Car3	3.80315	17.488	257.937	54.2753	2.69153	77.7792	41.9921	140.851
Car4	0.103807	0.663277	0.513849	0.153691	0.2793	0.353624	0.15218	0.434322
Car7	0.198826	0	0.524007	0.125311	0.118511	0.376251	0.293099	0.723292
Car8	0	0.127086	2.11567	2.28379	0	0.0601457	0	0.0725091
Card10	0.827821	2.23776	128.713	111.16	1.36751	2.20311	1.54514	2.42335
Card19	28.148	24.5934	52.4483	56.1935	13.1977	17.4557	19.3226	29.0275
Card6	2.83161	3.51442	20.4362	20.1106	3.96608	4.62694	6.89845	6.43934
Carf	2.79074	3.17868	3.85218	4.88803	1.25447	1.93778	2.20211	2.72076
Carhsp1	123.112	184.55	111.014	125.083	59.7314	155.94	32.9638	116.354
Carm1	113.552	73.0738	115.793	105.35	30.0797	21.6994	30.582	24.2173
Carnmt1	4.01106	2.91755	18.2104	16.4287	3.66206	2.2224	2.36531	1.59346
Carns1	6.84139	3.08967	5.59851	4.59639	4.10213	3.72895	2.23124	1.85416
Cars	49.7964	24.6118	62.1855	57.3471	13.6933	9.7543	20.9135	15.1055
Cars2	6.29585	3.63864	33.6316	34.2164	3.4293	2.41908	22.7975	16.7203
Casc1	0.285665	0.72793	0.38841	0.731447	0.214994	0.363124	0.0731836	0.358827
Casc3	44.4514	36.516	52.691	53.6081	19.7692	16.4078	19.2627	19.0993
Casc4	28.8433	30.4662	58.7758	69.3876	17.4504	24.0465	18.0419	27.2531
Casd1	28.2596	35.0406	51.4085	43.3722	16.1697	15.6348	17.7094	16.0819
Caskin1	0.026974	0.107631	0.561531	1.46323	0.0215202	0.28184	0.0221986	0.0893191
Caskin2	22.8706	19.7222	51.5247	53.1102	11.6364	9.93412	12.7255	11.1367
Casp1	1.49962	4.60513	0.112889	1.97926	0	0.232206	2.5303	0.59785
Casp12	35.89	48.8221	49.8545	43.1214	16.7761	20.4673	13.8051	16.4648
Casp14	2.21646	1.6363	0.15372	0.156045	0.774205	0.897846	0.251708	0.0952571
Casp2	9.48215	8.12717	14.4783	9.88487	5.27734	3.29178	3.99501	2.11717
Casp3	34.4372	37.1803	87.6962	93.8731	21.1432	20.7973	23.0925	24.7151
Casp4	8.12079	33.2793	13.6634	18.397	2.7951	3.9203	4.60278	5.70856
Casp6	13.921	20.4732	17.3027	15.1753	5.77841	6.86015	6.21729	6.58991
Casp7	9.05346	8.2786	18.1358	14.0231	6.19809	5.38322	10.7704	10.1467
Casp8	32.2423	28.7652	46.1779	43.7699	17.3359	23.861	13.6195	13.6745
Casp8ap2	18.9498	11.4482	22.2079	19.0727	7.50974	6.59823	6.41065	5.04147
Casq1	0.418422	0.250981	3.77213	3.32584	0.265907	0.543937	0.0417493	0.582914
Casq2	0	0	0.190189	0.831079	0	0	0	0.0578497
Cass4	0.597345	1.16117	0.112336	0.0440202	0	0.0624237	0.0658557	0.0201256
Cast	38.4177	52.8706	91.9425	89.4881	19.7309	33.9954	40.521	62.1347
Casz1	0.118313	0.0166545	0.816644	0.897277	0	0.0561137	0.0446826	0.0188576
Cat	66.8101	80.0232	121.632	106.386	33.855	39.2776	48.7176	57.6333
Catip	1.3544	1.08748	0.0436407	0	1.29098	1.62932	0.109374	0.0706736
Catsper2	2.3089	2.37206	1.76348	2.60647	0.833831	1.36978	0.953804	1.62376
Catsperd	0.575864	0.556337	0.382566	0.775878	0	0.414412	0.123252	0.290679
Cav1	312.814	135.233	556.241	654.35	136.138	137.985	110.683	114.209
Cav2	15.3341	18.2484	56.2909	68.2503	6.9079	7.17431	7.6226	13.2768
Cav3	2.23543	1.05576	0.0730316	0.103237	1.66409	0.256162	1.12995	1.45851
Cbarp	3.95517	6.37981	30.6458	44.7711	2.57995	6.23308	4.27937	9.87191
Cbfa2t2	17.5059	18.34	32.0989	27.3955	7.83863	8.49761	8.61692	9.94379
Cbfa2t3	0.0121871	0.116962	0.620347	0.286103	0	0.0326866	0	0.0864799
Cbfb	91.4639	59.7656	67.9166	57.4886	28.4634	21.723	30.266	22.6366
Cbl	16.1148	13.5851	56.0114	47.5311	8.68746	8.36686	13.8864	15.4492
Cblb	31.6176	26.9682	39.3688	34.557	10.4202	7.87742	18.6157	14.0791
Cblc	0	0	0	0.239493	0	0	0	0.0457806
Cbll1	13.9185	15.5108	25.4042	24.6326	4.12755	3.72426	3.28821	4.38808
Cbln1	4.74469	15.7343	3.04365	0.974739	3.41591	1.2616	2.48477	0.455069
Cbln3	1.1679	1.16463	0.222398	0.27678	0.261467	0.137324	0.108291	0.196438
Cbr2	0.153794	1.22734	1.54294	0.594822	0.810855	0.457443	0.455349	0.0625254
Cbr3	30.6873	26.0669	12.8272	16.2596	11.8172	19.4844	30.2153	35.6323
Cbr4	4.89368	7.67159	8.61674	7.92912	3.73294	6.17764	5.37046	6.20367
Cbs	0.562491	0.718904	10.705	14.6366	0.299861	0.218606	1.14865	1.03047
Cbwd1	8.25122	10.883	21.2932	23.8327	3.29088	5.17956	4.52578	7.39576
Cbx1	31.4917	33.1784	43.0149	36.8253	14.7617	12.9873	19.7223	13.4443
Cbx2	14.1016	3.6577	10.0783	5.0381	4.74355	2.02062	3.85844	1.34019
Cbx4	21.1564	20.9892	19.4244	24.6441	4.44698	4.72607	6.21246	6.65312
Cbx5	54.326	31.7611	73.0037	58.2407	33.5848	30.0014	35.314	30.548
Cbx6	40.1935	33.6031	123.436	135.257	24.5272	20.8471	49.0732	47.1203
Cbx7	5.77894	7.11192	6.35169	9.36872	2.85399	3.36722	2.97145	4.74751
Cbx8	7.36513	5.88838	7.1809	7.89824	3.51626	3.07372	3.48703	3.49142
Cby1	25.2318	29.0741	40.6686	43.6571	14.5298	16.1823	18.7233	24.3927
Cc2d1a	39.5133	35.2591	51.6839	56.5885	14.3768	18.126	15.8053	20.266
Cc2d1b	31.7398	27.0086	29.7903	28.0434	16.075	16.853	4.11564	4.45343
Cc2d2a	13.8919	14.3551	28.2344	25.4548	6.89768	8.84088	9.89902	9.19594
Ccar1	30.6314	26.088	101.18	88.5537	14.2569	14.7951	24.4397	25.5564
Ccar2	33.167	24.6932	49.7722	45.3796	10.7619	9.02593	13.7335	13.0317
Ccbe1	6.00005	3.91652	10.6207	5.29865	4.95306	3.31407	17.6824	25.8446
Ccdc102a	83.0567	52.2367	69.5493	76.7126	46.1727	32.6231	46.931	30.1824
Ccdc107	19.3147	17.2034	34.0941	49.4061	12.0579	13.5834	5.3353	6.69535
Ccdc112	6.14788	4.09853	8.85102	9.90122	3.63386	3.28022	2.8903	3.73558
Ccdc114	1.0497	1.93558	0.591344	0.681524	0.862246	0.846237	0.752774	1.20773
Ccdc115	10.1274	8.28664	38.9574	49.0186	5.32909	8.1174	14.8706	18.4565
Ccdc117	12.799	15.4634	25.7202	25.5746	9.5883	10.2565	14.1848	12.7519
Ccdc12	11.3794	9.47038	19.327	15.6228	4.54197	4.46122	3.91296	4.20185
Ccdc122	15.1532	22.0332	5.22637	8.02781	5.8079	12.1928	6.35486	8.91743
Ccdc124	55.0248	32.9217	72.1191	108.416	34.1377	33.0085	59.6453	62.7417
Ccdc125	0.416873	0.857976	7.93997	9.41012	0.430586	1.4636	1.67433	3.39813
Ccdc126	21.1726	23.524	29.8613	36.7032	6.82781	9.86015	10.7034	15.1909
Ccdc13	0.0298545	0.0595626	0	0.0444397	0.0238183	0.109797	0	0.0462798
Ccdc130	7.94414	9.56224	10.7546	14.5408	4.70969	5.96798	4.88147	7.38586
Ccdc134	6.06299	5.54012	12.2354	13.7484	3.15141	2.5285	9.7961	5.08126
Ccdc136	11.4729	14.249	15.5672	20.2099	6.2248	8.70689	4.31476	7.8302
Ccdc137	18.3037	16.1356	17.6135	21.1301	10.3834	13.2921	9.52918	13.5432
Ccdc138	0.806946	1.678	1.77031	1.49099	0.533803	0.588226	1.20822	1.18594
Ccdc14	4.02304	2.00676	6.45298	6.09179	2.01017	1.25446	4.20706	3.60111
Ccdc148	0	0.0493165	0.109597	0	0	0.118049	0	0.0168533
Ccdc149	3.96187	6.96853	5.6171	8.96009	3.19501	5.89812	0.407708	1.19293
Ccdc15	0.888382	0.557554	2.29311	3.12367	0.410099	0.277096	2.15389	1.34459
Ccdc150	0.223555	0.12164	0.0673815	0.0238746	0.108097	0.244159	0	0.0508566
Ccdc151	0.575284	0.242941	2.58153	5.41052	0.194299	0.420754	0.771352	1.24589
Ccdc155	0.564646	0.0860824	0.150589	0.59986	0.0580449	0	0.0699108	0.195016
Ccdc157	14.6238	18.8443	10.6094	12.5515	7.54708	9.31164	5.49986	6.04062
Ccdc158	0.0328798	0.256175	2.07337	3.14062	0.0352323	0.117267	0.773436	1.39341
Ccdc159	4.48521	12.6046	2.77987	4.66346	2.05115	4.19035	2.49578	4.12438
Ccdc163	12.332	10.7944	7.15462	8.67362	5.46173	4.52489	0.560326	1.14202
Ccdc166	3.71019	1.53092	2.11589	3.01478	1.4092	1.40246	1.14414	1.17417
Ccdc167	4.67395	3.92968	7.83651	7.59742	1.73564	1.55115	3.13905	3.65473
Ccdc169	0.09182	0.734348	0	0.200241	0.129281	0.318875	0	0.0474914
Ccdc17	2.11211	2.95574	2.97122	5.87954	0.864835	1.80138	0.312821	0.660106
Ccdc170	0.2691	0.236507	0	0.0378113	0.273671	0.583882	0.149789	0.328458
Ccdc171	0.188582	1.63072	5.18004	5.30258	0.267721	0.647593	0.312329	0.374018
Ccdc173	1.20711	2.80479	1.75573	2.78327	0.634055	1.57552	0.478106	0.834301
Ccdc174	5.04729	7.09433	5.47826	6.12371	2.73449	3.38909	2.51644	2.66362
Ccdc177	0	0.0705056	0.643655	0.870657	0	0	0	0.0333927
Ccdc18	1.76621	0.500351	2.11763	1.1929	0.909771	0.162747	0.951382	0.398826
Ccdc180	0.0192824	0	0.07979	0.0286193	0	0	0	0.021883
Ccdc181	7.06255	6.49344	13.3143	12.9399	2.96535	4.0518	1.47842	3.1572
Ccdc184	0	0	6.49147	8.59925	0	0.275284	0	0.200884
Ccdc186	38.0197	41.3647	47.2185	48.8575	15.1215	15.3487	16.5348	17.4776
Ccdc189	0.663	1.32013	2.78171	4.66228	0.491573	0.659955	0.78611	1.36345
Ccdc191	3.77047	8.18279	3.04833	5.40058	3.36156	3.97816	2.98568	2.58737
Ccdc25	21.6162	26.3305	75.3681	72.0095	7.78951	11.678	20.3867	21.5598
Ccdc28a	6.50049	12.4985	12.3976	15.4938	3.517	7.35699	5.04196	7.64436
Ccdc30	1.14216	0.561287	1.89011	1.7016	0.225907	0.603219	0.180389	0.0870063
Ccdc32	30.6085	33.4919	31.5983	41.9393	19.413	21.6487	19.2476	26.0399
Ccdc33	0.116265	0.228661	0.0340662	0	0.0304796	0.306947	0	0
Ccdc34	15.6916	10.1107	13.6362	8.13082	8.83861	7.03956	10.6223	7.28951
Ccdc40	0.221457	0.487227	0.016936	0.549461	0.181887	0.238481	0.0990402	0.0579323
Ccdc43	19.7299	21.3758	30.0779	31.1385	8.21559	10.2055	10.6186	10.6727
Ccdc47	43.7314	41.9826	63.3382	61.8427	25.5378	31.1678	15.5447	18.2914
Ccdc50	33.4413	37.4463	51.6775	49.94	17.8599	18.6701	13.1025	13.9273
Ccdc51	9.23056	5.55267	6.83221	9.16187	5.20781	4.16301	2.77472	4.31285
Ccdc57	1.40217	2.0256	2.76806	2.61508	1.69067	1.06928	1.57679	1.91524
Ccdc58	19.5113	32.2764	28.5666	34.3599	10.0606	7.70864	8.19211	11.1477
Ccdc59	13.6788	12.5014	13.1057	16.8203	8.0137	8.62119	6.59214	7.17868
Ccdc61	7.19054	4.58738	9.36314	11.5325	4.16509	2.13004	6.17956	5.3902
Ccdc62	0	0.210895	0.601206	1.14353	0.0343529	0.0691097	0.182848	0.427739
Ccdc65	1.85301	5.22024	4.31772	4.47163	2.20218	3.10299	2.33474	1.61944
Ccdc66	11.2603	13.9284	21.3424	24.2563	6.20968	7.29222	8.90734	11.5751
Ccdc68	0.296365	0.417182	3.95029	4.07291	0.435704	0.801722	2.96922	1.80105
Ccdc69	0.110436	0.330495	0.545366	0.137538	0.132161	0.406154	0.101187	0.361983
Ccdc71	24.8794	27.9213	35.1199	39.8757	14.0078	14.4006	14.1754	13.8827
Ccdc71l	28.1958	27.5038	23.246	18.0759	10.0801	9.39286	5.31755	7.66296
Ccdc73	0	0	0.730948	0.835475	0.0935544	0.326437	0.169456	0.527234
Ccdc74a	1.34896	1.19227	1.75439	2.78031	0.414945	2.38419	0.91829	1.16345
Ccdc77	3.08665	1.42636	4.7054	2.75203	1.69127	0.930188	3.67945	1.45027
Ccdc78	0	0	0.528989	0.148471	0.75295	1.18747	0.101195	0.708594
Ccdc8	26.5533	22.3274	21.3507	22.503	15.9045	12.2769	12.1902	12.3183
Ccdc80	692.867	505.31	2460.33	2046.51	557.695	434.715	300.834	244.066
Ccdc81	0	0.145939	1.79596	7.8819	0	0.0830614	0	0.181416
Ccdc82	12.2029	17.3068	28.1258	34.6843	9.64168	11.4762	22.6956	23.9986
Ccdc84	3.71697	6.3931	12.9415	24.647	2.29893	3.66925	5.29796	11.826
Ccdc85a	0	0.0584091	0.120832	0.159295	0.0116785	0	0	0
Ccdc85b	32.1542	33.0311	127.35	153.554	14.9745	14.3284	101.722	112.469
Ccdc85c	12.9096	8.26134	9.57533	9.98554	5.16704	6.10742	4.37457	4.68045
Ccdc86	20.227	11.0832	15.1081	16.512	10.6386	9.53991	9.76168	9.15588
Ccdc87	0.129045	0.721887	0.324213	0.123475	0.0514771	0.0366331	0	0.276955
Ccdc88a	31.5051	22.977	25.7755	22.1329	7.49596	8.37832	6.17194	6.20939
Ccdc88b	0.613628	0.218684	0.0492219	0.0397496	0.0758166	0.239116	0.015808	0.0153218
Ccdc89	1.2273	2.27914	0	0.253466	1.42777	0.386381	0.0346725	0.134424
Ccdc9	14.9488	12.1292	17.8818	27.0564	7.23464	8.1748	7.86888	11.1006
Ccdc90b	23.3795	18.22	29.6036	28.6845	9.19352	11.6423	12.637	16.6348
Ccdc91	26.6174	21.7841	21.7704	23.8819	14.897	14.5246	8.54573	7.04739
Ccdc92	0.938035	0.477832	10.6323	14.6871	0.756343	0.563933	0.671063	0.453418
Ccdc92b	0.203983	0.173225	0.221069	0.486727	0.0610278	0.0289532	0.18345	0.325451
Ccdc93	25.8749	18.9402	27.4211	26.1508	10.9598	11.5909	13.2095	15.3774
Ccdc94	5.20366	3.89008	16.4925	17.2218	3.77737	2.74357	9.34489	7.69513
Ccdc96	0.716522	0.136587	1.14065	1.41773	0.0681264	0.108663	0.306702	0.389365
Ccdc97	35.2092	32.4384	30.3134	33.3793	19.6818	20.2332	11.0453	11.2271
Ccer2	0	0	0.0926328	0.291887	0	0	0	0.0750067
Cchcr1	11.6792	9.59959	13.5199	14.1943	7.71674	7.42332	8.51632	8.45473
Ccin	0.368005	1.38614	2.23342	2.3045	0.0838857	0.427346	0.233599	0.821585
Cck	45.6169	13.4662	3.57727	3.98206	32.9104	38.8516	2.54244	8.87179
Ccl17	3.19361	2.69746	14.8982	10.3289	3.37285	3.36337	0	0.15472
Ccl2	750.424	1292.11	181.586	174.77	156.65	363.017	192.024	398.906
Ccl20	0	0.689181	0.13706	0.0719797	0	0.163083	0	0.0814843
Ccl25	2.8758	4.07941	0.284193	0.519593	1.08288	2.40039	0.248375	0.407583
Ccl5	0.318883	21.4464	1.09076	0	0.169606	2.01875	0	2.36286
Ccl6	1.20858	7.26464	0	0.0866435	1.45306	3.59729	0.203524	0.310114
Ccl7	1172.47	2320.01	79.3945	148.917	566.577	822.181	348.036	584.125
Ccl8	139.837	548.192	5.12487	5.23205	8.98105	526.864	6.57879	477.028
Ccl9	87.1312	133.701	0.45895	0.175736	24.5973	10.767	45.0836	4.38376
Ccm2	37.6146	30.1188	48.7367	41.1263	11.4935	9.94281	11.9652	11.4763
Ccna1	0	0	0.550676	0.112047	0.292319	0.0755122	0.427279	0
Ccna2	91.47	5.68255	62.9652	5.75289	30.7764	4.7407	32.5042	4.44677
Ccnb1	16.9004	1.17032	23.2807	2.55094	9.66807	1.79179	10.7995	1.63057
Ccnb1ip1	0.0541915	0.520089	0.62505	0.75102	0.111928	0.041905	0	0.0523951
Ccnb2	101.534	11.2915	61.7023	5.80537	34.9099	9.43108	32.802	7.64806
Ccnc	20.2935	18.3466	27.7711	28.0638	8.5159	9.65215	7.41231	7.53569
Ccnd1	144.531	296.276	130.044	373.637	61.9324	299.633	81.2198	379.959
Ccnd2	240.972	353.5	357.557	652.348	94.8578	202.87	71.0033	178.953
Ccnd3	17.3308	20.7336	14.1534	19.8657	10.3958	16.0207	2.51183	3.53128
Ccndbp1	13.9272	25.8067	34.0904	36.3236	12.0732	15.5646	10.0052	13.3756
Ccne1	30.9308	14.6312	19.7367	12.6309	12.6722	7.64215	16.9617	11.9003
Ccnf	15.1316	2.58241	24.8819	4.58304	6.4054	2.07065	10.7142	3.03564
Ccng1	124.612	559.743	509.238	1437.24	141.853	445.912	144.172	443.7
Ccng2	23.5566	39.5827	64.3392	73.2421	16.0314	19.3205	18.7993	21.7697
Ccnh	33.2015	39.0334	18.6317	20.4692	13.2728	17.136	9.42281	12.4395
Ccni	141.631	144.231	244.281	223.952	59.692	63.3473	76.0334	68.7805
Ccnj	1.79699	2.06818	6.76927	6.20928	1.2712	1.99863	1.38239	1.91248
Ccnjl	0.333411	0.176075	8.86884	4.69039	0.0493621	0.206224	0.078495	0.212763
Ccnk	63.8319	57.6756	61.857	58.4531	20.4298	17.6451	21.2077	22.9917
Ccnl1	31.9207	46.9138	43.0103	48.9855	16.7266	16.6985	14.2344	15.0975
Ccnl2	65.5003	117.314	85.7164	128.756	40.1928	49.8575	18.2246	16.259
Ccno	0.522656	0.941065	0.24605	0.764862	0.326164	0.348337	0.445294	0.41287
Ccnt1	23.475	32.6812	39.9988	43.928	9.72425	13.3269	11.2945	14.5852
Ccnt2	10.8679	15.4556	15.9754	16.969	4.93385	5.56545	4.71195	5.12388
Ccny	53.5604	49.5112	95.868	90.0746	20.0844	25.6746	28.4064	29.1096
Ccnyl1	26.8936	27.4212	65.5552	54.6559	12.3513	15.7735	17.8613	16.4626
Ccp110	9.21366	8.15581	10.6647	11.3527	5.75242	4.70614	5.90127	5.46051
Ccpg1	4.44234	6.25142	4.63816	6.42417	1.12472	1.60689	1.25599	1.43657
Ccpg1os	2.0595	3.30716	4.73364	7.96713	1.24042	2.12669	1.92997	2.8193
Ccr1	0.801778	4.04537	0	0.0359519	0.0659341	0.746885	0	0.0277159
Ccr3	0.189819	0	0.102661	0	0	0.0423487	0.0247601	0
Ccr4	0.197949	0	0.129823	0	0	0.0255115	0	0
Ccr7	0.82542	1.00973	0.0853942	0	0.491508	0.318363	0.809065	0.486642
Ccs	46.7944	47.9842	91.0444	110.472	27.6236	31.4306	42.0532	51.5221
Ccsap	8.77211	2.4756	4.31838	0.680229	5.01656	1.6959	5.70303	1.66313
Ccser1	0.0856434	0.219859	0.285885	0.234784	0.285791	0.29096	0.0818576	0.155951
Ccser2	41.8305	45.8813	92.0343	92.1289	25.1042	28.0037	25.0628	26.8755
Cct2	319.671	193.057	498.733	429.611	137.289	117.003	172.997	147.815
Cct3	107.773	60.7753	128.203	109.986	55.744	44.3026	55.0605	46.5542
Cct4	191.411	118.406	259.547	214.474	105.475	90.4242	113.972	101.628
Cct5	345.356	187.835	295.79	252.914	113.992	84.3611	114.439	78.2197
Cct7	101.837	66.8518	116.821	104.811	46.648	42.7978	46.8774	39.4035
Cct8	263.952	186.252	318.926	283.4	125.531	116.682	126.402	118.549
Ccz1	40.4187	41.006	54.1993	49.2374	21.1134	22.7906	17.4623	18.6054
Cd109	21.5782	21.2441	87.0066	102.677	15.7474	22.3505	25.2014	34.3885
Cd14	4.34167	4.80005	8.22066	8.54467	0.782499	2.30733	6.90694	12.5
Cd164	180.045	235.41	337.572	282.728	87.4867	110.436	112.318	148.484
Cd164l2	0	0	0	0.0713529	0	0.0431894	0	0
Cd180	0.0452617	0.0451508	0.0943054	0.152341	0	0	0.0181721	0
Cd200	0	0	638.268	914.876	0.0903638	0.488464	1.38912	2.64477
Cd200r1	0	0.146255	0.477862	0.0615695	1.10706	1.61707	0.0543197	0.0813475
Cd247	0.309692	0.0918865	0.0183073	0	0.106939	0.0217434	0	0
Cd248	768.178	1105.15	264.151	247.035	252.116	432.214	313.819	497.326
Cd24a	25.0771	21.7586	908.857	546.5	12.6241	5.22913	10.7032	10.49
Cd27	0	0	0.184349	0.298421	0.0349704	0.271158	0.142389	0.198598
Cd274	0.826772	3.29788	0.268117	1.60576	0.698993	2.01058	0	1.6569
Cd276	74.6137	59.5509	101.539	88.4514	54.4204	39.2898	44.4269	32.8866
Cd28	0.101452	0.0332546	0	0.0494984	0	0.035523	0	0
Cd2ap	11.2791	11.2906	89.2816	75.9765	7.63362	8.75739	10.5276	14.2503
Cd2bp2	47.4737	39.4876	43.3065	49.6204	31.5331	30.8658	20.7096	23.3649
Cd300e	0	0.234513	0	0.107077	0	0	0.0472345	0
Cd302	79.7873	176.603	67.2318	85.7549	38.3184	68.1928	33.8146	83.595
Cd320	19.9956	19.9855	18.3822	16.3536	7.42154	7.26599	7.70545	7.24275
Cd33	0	0	0.0683085	0	0.0176652	0.010154	0	0
Cd34	48.3443	101.232	1.76479	2.21387	1.19728	23.3441	1.36534	20.4589
Cd3eap	38.8409	26.5631	22.9964	29.2169	17.8806	17.8776	18.9021	13.4575
Cd40	0	0.143765	0.230888	1.34591	0.152315	1.04375	0.0403279	0.510593
Cd44	86.6234	113.027	139.917	131.553	51.836	108.831	91.7409	126.509
Cd46	0.853678	0.949436	0.802582	0.519446	0.10687	0.269888	0.0789339	0.21905
Cd47	66.6217	79.5627	42.4525	40.3748	19.715	26.0867	24.1872	27.7663
Cd53	0	2.19834	3.60957	2.6438	0	0.492547	0.182319	0.133645
Cd59a	8.52775	10.1776	35.8258	40.4572	5.93125	8.57865	5.24159	12.6381
Cd63	88.2472	65.9507	0.120012	0.126053	23.9582	35.2073	0.259557	0.145764
Cd68	2.28005	5.8041	0.867443	3.28669	3.259	9.7272	0.689048	2.89178
Cd72	0.0298196	0.143093	0.0493417	0.0348744	0.0237905	0	0.0801612	0.0230385
Cd79a	0	0.558915	0	0.31476	0.391131	0.311732	0.167628	0.162472
Cd80	0.445679	0.297169	0.78712	2.49766	0.214719	0.116527	0.593772	3.6752
Cd81	299.369	561.321	725.457	1173.86	95.2114	153.979	133.297	243.035
Cd82	10.5044	10.6839	18.0592	28.085	4.67964	4.76822	6.37242	9.1176
Cd83	0.158698	0.571147	1.33404	0.214874	0.249528	0.0845536	0	0.0368037
Cd9	271.61	187.953	34.894	27.5236	103.501	141.979	19.8631	22.6146
Cd93	1.41262	0.366679	559.917	601.624	0.325149	0.423516	0.0521481	0.256376
Cda	7.74137	27.7333	1.47542	2.20329	5.38887	5.16202	0.500202	1.00855
Cdadc1	13.4777	18.0329	37.9443	46.2781	8.00679	10.6758	22.5739	27.4601
Cdan1	5.76346	5.14269	7.66976	7.28797	2.27432	2.12261	2.21277	2.7172
Cdc123	50.8692	43.2505	48.1121	51.0086	28.1473	27.0825	27.9385	30.3257
Cdc14a	1.98905	1.9371	1.17174	1.1449	0.884065	1.13569	0.480597	0.732016
Cdc14b	13.9126	13.4934	20.7722	18.8829	4.75688	7.3867	4.93862	6.76524
Cdc16	178.002	172.051	124.944	133.927	84.6917	85.5162	68.8317	71.3117
Cdc20	114.598	8.29424	66.5726	8.14237	67.3292	12.5233	3.1977	1.18943
Cdc23	22.197	21.4041	26.8126	25.0036	8.06959	7.90717	10.8712	12.8078
Cdc25a	13.1675	6.51906	17.6938	15.294	4.55109	3.15423	7.04212	4.94003
Cdc25b	24.8843	4.62538	21.2094	10.3468	10.9617	4.07124	17.5132	11.2315
Cdc25c	8.20668	0.663276	17.9192	3.33614	3.32322	0.69094	16.9492	3.22328
Cdc27	62.5636	48.1357	89.367	71.0046	23.1955	22.8335	21.3353	22.1086
Cdc34	53.7745	51.1109	115.455	161.736	15.0574	19.1468	23.673	30.4665
Cdc34b	17.4308	10.257	17.5035	23.1964	7.51557	9.08502	0	0
Cdc37	48.9926	36.386	224.204	233.51	15.8206	17.5696	52.9717	51.7739
Cdc37l1	12.3313	17.181	52.4453	64.3674	7.25743	8.80062	19.5254	20.8051
Cdc40	13.1498	11.9218	50.4841	50.153	4.99955	6.0614	13.5352	14.8712
Cdc42	432.248	401.201	722.898	669.434	136.589	148.734	55.3979	57.771
Cdc42bpa	32.5549	29.7013	44.4855	38.2952	12.1853	9.34809	10.186	9.08118
Cdc42bpb	102.278	89.6079	154.331	142.726	45.7579	46.3137	52.5794	55.6192
Cdc42bpg	7.03622	24.2464	18.2925	50.1576	6.12272	23.7312	6.37805	20.599
Cdc42ep1	97.189	43.4554	184.973	146.935	59.6976	30.0092	52.0979	24.6056
Cdc42ep2	41.6362	51.3844	62.5392	41.1578	14.4944	17.8324	16.931	26.2255
Cdc42ep3	71.4218	59.2926	171.227	185.742	101.954	81.1396	56.0422	52.9935
Cdc42ep4	37.5071	38.0162	27.0318	25.0065	23.1837	17.6946	38.7511	31.6211
Cdc42se1	80.7704	73.8878	113.186	107.788	30.2886	28.6363	45.1212	46.6715
Cdc42se2	20.6217	14.1181	75.2529	69.6735	10.1126	9.47188	12.8651	14.9216
Cdc45	13.4427	1.73253	7.73124	3.08153	4.57341	2.05566	5.73528	1.46269
Cdc6	9.64611	2.0276	8.88579	1.60354	5.50354	1.604	0.722401	0.64289
Cdc7	6.22368	3.76185	5.06205	2.73303	2.912	1.06486	4.63755	1.95501
Cdc73	9.56062	8.83676	14.6606	13.089	2.69807	3.51993	2.70476	3.48104
Cdca2	15.9142	2.48963	9.85605	1.24358	10.0327	2.10318	9.35166	1.61726
Cdca3	67.2745	7.7557	16.688	3.36057	29.2742	4.62185	14.7925	3.39008
Cdca4	46.8571	23.8195	57.3177	58.3331	11.6071	7.14737	27.0878	18.9944
Cdca5	22.0099	3.0056	15.0417	3.11756	13.0282	4.21604	10.018	3.45535
Cdca7	12.4964	1.17187	5.29672	1.61625	12.407	3.0143	7.5881	2.23426
Cdca7l	22.3925	9.63449	9.87703	6.68477	10.8193	5.35105	15.9206	9.83226
Cdca8	21.4537	2.30833	17.3107	2.65095	7.67245	1.76531	1.13584	0.54109
Cdh1	0	0	0.082479	0.0448042	0	0.0172512	0	0.0599003
Cdh11	135.56	170.477	188.785	229.853	57.5336	91.4536	64.4511	94.2486
Cdh13	15.8467	12.3299	42.4733	33.6976	5.58835	22.1605	8.5477	26.0745
Cdh15	0.413479	0	0.521098	0.413328	0	0.0485432	0.563727	0.93841
Cdh17	1.76016	1.08465	0.0654171	0.135636	0.25476	1.06826	0	0
Cdh18	1.89191	3.30432	0.208533	0.434543	1.28938	1.83781	2.95248	3.84063
Cdh2	24.3697	11.6863	325.006	263.335	14.7085	10.963	24.2071	33.4589
Cdh20	0.51309	0.223538	2.31386	1.305	0.275743	0.630797	0.866692	0.998761
Cdh23	1.92581	1.44443	0.643621	0.430026	0.828983	0.77062	0.12871	0.215884
Cdh24	5.141	0.993477	9.47148	5.48385	3.28797	1.05922	2.29816	1.34157
Cdh3	24.2207	14.1982	33.7314	40.2941	36.558	16.9566	33.5674	12.8663
Cdh5	0	0	54.5242	41.4845	0	0	0	0.0184362
Cdhr1	0.0471111	0.395007	0.825688	0.428623	0.105031	0.150604	0	0.0985374
Cdip1	11.3404	13.2695	26.8573	29.4453	4.97328	6.15634	6.69565	9.05052
Cdipt	103.647	71.7596	266.103	265.208	47.7546	54.9655	57.0149	63.5666
Cdk1	61.1644	10.5624	56.6291	12.8679	21.8435	7.33309	31.2676	10.6954
Cdk11b	48.8619	36.9557	77.7031	93.7419	31.4801	30.4875	10.7589	12.2125
Cdk12	19.5724	16.4142	24.1275	21.066	8.95716	7.51232	8.20725	7.30188
Cdk13	21.1306	19.4834	53.0482	51.457	6.23501	5.9382	12.2244	10.7565
Cdk14	33.5475	32.4255	21.4059	20.0112	13.5448	12.3851	10.789	11.8092
Cdk15	8.83572	6.88022	0.367327	0.285334	6.87028	6.90206	1.2191	1.22506
Cdk17	17.1745	15.0949	57.6587	48.2915	6.73536	6.27732	8.87657	10.9108
Cdk18	22.6174	16.2195	31.8066	38.1174	17.2592	18.6957	23.7228	24.9963
Cdk19	22.7924	22.2192	21.5517	17.0101	6.18479	4.83266	6.10006	4.55615
Cdk2	18.6036	12.4798	36.6959	29.1401	9.94673	5.70199	24.0332	10.417
Cdk20	4.57788	4.13208	4.40336	4.87224	1.25046	1.2292	3.16208	6.04153
Cdk2ap2	34.6946	37.4987	54.0047	78.0812	13.6688	20.8925	12.9545	21.6616
Cdk3-ps	0.065919	0.263029	2.32035	1.74004	0.451697	0.254868	0.56078	1.27076
Cdk4	201.314	134.529	233.857	194.577	102.095	76.1678	85.1934	62.399
Cdk5	24.3453	29.5583	47.9989	57.9235	11.8813	15.2094	12.1425	12.1413
Cdk5r2	0	0.14547	0.060349	0.0542569	0.0781305	0.110986	0	0.124458
Cdk5rap1	7.52943	8.77375	8.07389	7.30045	5.67528	4.55253	5.77252	4.06591
Cdk5rap2	19.8283	11.5648	14.9606	10.9017	6.26503	5.48237	4.2819	3.69933
Cdk5rap3	53.2831	46.8629	27.8311	33.8339	25.8958	24.1514	16.0066	17.4866
Cdk7	33.7838	33.7978	47.3988	46.4106	23.5012	23.5252	17.4043	19.4215
Cdk8	5.8299	6.20713	14.5427	15.7367	5.48632	5.80393	4.47648	3.67191
Cdk9	41.5718	29.324	59.2368	65.6958	17.9139	19.5516	19.3621	18.7797
Cdkal1	3.11273	3.71072	5.95122	7.0664	2.64702	2.58868	2.99688	3.40174
Cdkl2	3.6105	3.76451	2.40521	4.10354	2.02747	2.48695	1.04001	1.09486
Cdkl3	3.43413	4.08344	1.65232	2.41576	0.889908	3.11804	0.384696	1.44907
Cdkn1a	67.7297	515.352	173.225	1487.57	67.5952	277.075	104.972	486.417
Cdkn1b	65.5409	61.5532	113.994	108.069	31.059	24.2249	28.7454	27.7922
Cdkn1c	7.13871	9.43112	5.37707	7.0496	1.0702	2.19882	0.0421601	0
Cdkn2a	31.006	21.9097	77.299	96.4342	31.9112	45.9779	20.482	33.7152
Cdkn2aip	20.2457	14.2037	23.6284	22.2632	8.9116	6.41689	5.56527	6.82252
Cdkn2aipnl	18.4009	11.0547	26.1704	30.4024	12.5297	10.7557	9.44533	9.82148
Cdkn2b	38.4058	63.1984	74.3423	77.8313	53.7839	42.5507	31.461	26.0282
Cdkn2c	39.6279	13.1367	40.7549	30.2025	20.7763	19.8318	0.647455	0.521567
Cdkn2d	33.4686	24.4169	37.2255	28.4694	24.4007	16.0318	30.7134	24.7655
Cdkn3	15.542	0.70543	21.1359	4.19538	5.62435	0.532481	6.76875	1.55253
Cdnf	9.01262	13.8605	4.49237	5.06424	2.32547	4.36461	1.51737	3.22819
Cdo1	56.0222	83.4869	730.725	832	38.4021	31.6396	326.603	169.817
Cdon	72.2717	84.2758	39.2906	33.4274	15.8605	15.5358	18.9332	19.051
Cdpf1	12.0423	7.78	6.99702	5.5693	10.3471	8.65125	7.70454	5.35054
Cdr2	24.5164	22.9769	92.8325	79.0403	13.1267	11.4839	21.9012	17.1583
Cdr2l	58.3641	55.3772	91.6139	87.0687	23.1309	21.7996	43.1734	44.0085
Cdrt4	0	0	0	0.419196	0	0.705955	0	0.766611
Cds1	0.315354	0.310106	10.4321	9.6329	0	0.187146	0.388063	0.549742
Cds2	32.7603	45.2166	76.8488	90.2703	19.88	24.6985	20.2828	23.8883
Cdsn	4.12183	0.0760212	222.371	120.489	9.65403	2.46868	20.8596	4.13297
Cdt1	23.8289	4.93428	16.1945	7.47408	14.3415	7.32889	19.6506	8.9292
Cdv3	51.055	37.9173	53.8158	49.846	23.921	23.3107	11.8816	9.04692
Cdx1	2.89253	1.65376	0.047994	0	1.23693	1.02606	0.106373	0.134807
Cdyl	13.7135	16.8744	22.7704	27.5615	4.58264	4.63415	5.11758	6.43527
Cdyl2	9.90338	6.64534	11.5678	11.3377	2.16505	2.38889	3.91565	2.92391
Ceacam19	0.184793	0.363436	0.359878	0	0	0	0.146311	0.0835483
Ceacam20	0.215059	0	0.0370954	0.115371	0	0.0273224	0	0
Cebpa	175.567	151.209	18.1082	11.6244	45.623	32.4836	62.0179	42.7937
Cebpb	134.451	250.443	92.7516	96.0441	32.7153	34.6357	61.1586	53.0254
Cebpg	28.9512	34.1978	26.6847	26.0909	16.4534	13.8685	12.5916	11.1548
Cebpz	60.9347	40.6617	79.8525	77.4509	26.0888	23.4646	29.3751	25.6517
Cebpzos	27.015	18.5545	23.8272	35.6401	7.98788	13.4208	6.9059	10.6974
Cecr2	0	0	0.0540001	0.028087	0	0.0138579	0	0.00618491
Cel	0.242497	0.852503	0.0401796	0.432352	0.505284	0.103361	0	0.187606
Cela1	6.38917	7.35127	5.56312	7.58387	3.27857	4.05746	10.2137	6.78894
Celf1	50.1977	41.3005	68.0372	65.5964	21.5305	22.9999	21.1813	24.4325
Celf2	8.94939	9.75613	34.7606	27.8858	2.3264	3.17406	5.15753	5.6455
Celf3	0	0.126667	0	0.0201884	0.0595002	0.0144175	0	0
Celf4	3.21253	4.80202	7.52717	9.31933	0.583454	1.49717	3.01632	5.92809
Celf5	1.22221	4.69427	1.8165	8.10965	0.474961	1.50418	0.554913	2.52869
Celsr1	0.0185414	0.0444865	0.105496	0.0512328	0	0.0143376	0	0.047577
Celsr2	0.0177265	0.017683	17.5605	16.8044	0.00707123	0.0926084	0.0675838	0.17151
Celsr3	0.683322	0.881672	0.419408	0.501965	0.0741064	0.35899	0.272404	0.347196
Cemip	249.282	149.602	1483.21	1060.04	154.567	109.837	152.085	109.416
Cend1	8.63052	5.4214	0.0474268	0	2.43549	2.8254	4.37836	3.2791
Cenpa	23.8962	2.26749	11.9519	1.61077	15.7775	3.41568	9.60058	1.46812
Cenpb	144.583	92.534	153.073	159.853	58.5296	54.8796	62.3385	62.3309
Cenpc1	15.3656	12.1975	20.6775	18.4559	11.1315	8.81753	11.3687	8.47338
Cenpe	37.102	5.14322	26.1604	3.03516	18.695	3.33936	17.8185	3.44737
Cenpf	25.7343	2.6107	28.3059	2.79458	12.3873	2.43544	16.0026	3.07354
Cenph	12.499	2.83426	18.4834	6.88709	5.64578	1.67624	9.70478	3.18549
Cenpj	7.43394	9.07487	8.64961	5.4207	4.64315	3.77911	3.39686	2.46084
Cenpl	6.49319	2.40468	6.26553	3.6219	2.21853	1.49213	2.16737	1.0715
Cenpm	16.5253	3.27675	22.7308	2.58648	8.84155	1.86819	35.4593	4.9364
Cenpn	16.0992	3.45257	25.5909	9.35989	11.3751	3.84005	24.59	8.78051
Cenpo	6.17497	3.80515	4.90978	4.49347	3.58678	2.11161	2.52902	2.53699
Cenpq	12.5447	4.85336	15.2633	4.57074	8.23854	3.36916	6.71094	2.14255
Cenpt	22.308	14.5805	59.8665	57.5264	12.3882	12.2046	33.4833	23.3451
Cenpu	7.33885	2.02936	5.76925	1.56351	2.75982	1.10873	3.80991	1.0434
Cenpv	4.03471	3.08077	13.5852	12.4038	4.43416	4.15927	4.56063	4.37312
Cenpw	5.60072	1.82924	11.2241	3.83656	1.81778	1.13583	5.60106	1.99351
Cep104	19.6764	19.6038	36.7967	36.3702	8.67018	10.2999	3.28611	3.56591
Cep112	2.59079	3.23527	2.46992	1.82644	1.26318	0.980838	0.864559	0.663204
Cep120	22.3206	22.6778	36.0968	34.8795	8.78446	10.9367	12.4695	13.7625
Cep126	0.801567	1.2277	4.50088	7.03659	0.983206	1.44388	1.01878	2.33702
Cep128	4.73846	2.0309	5.3877	1.9832	2.66337	1.14692	5.77843	2.087
Cep131	10.8718	9.44101	15.9287	15.2139	6.44874	6.11387	7.73614	8.23978
Cep135	6.86649	5.11475	7.34153	7.5645	4.22892	3.41384	6.07284	4.72835
Cep152	6.25485	4.76372	5.45527	5.15624	3.98336	2.24432	4.67053	3.62877
Cep162	6.51534	6.38802	4.897	4.75018	4.82198	5.78233	2.95318	3.05792
Cep164	11.1063	14.5004	21.7147	24.8713	7.18613	8.62048	10.1481	9.5156
Cep170	32.683	37.0554	34.6096	31.0374	10.4667	15.0737	7.97363	10.4487
Cep170b	48.58	60.1862	137.596	167.851	24.1629	32.3374	37.9787	50.9317
Cep19	15.7011	12.5911	26.3135	28.0543	7.29641	9.67577	7.38859	8.66647
Cep192	25.2932	17.4492	34.3397	27.1437	12.5541	8.01447	17.5242	13.2024
Cep250	28.364	23.9601	29.2397	33.231	13.981	14.3934	11.7212	12.9998
Cep290	11.6422	9.9162	14.5651	12.7176	5.12784	4.05155	4.07717	4.13348
Cep295	15.1615	9.48063	15.958	11.4567	7.38526	4.33649	8.22969	4.92426
Cep350	23.7438	25.8535	35.9141	33.7856	8.64269	9.5326	11.2533	12.7762
Cep41	9.60016	6.68112	15.2833	12.4327	2.95689	3.13769	3.42591	3.90838
Cep44	5.55214	6.22503	10.3151	14.4385	3.71553	3.98164	5.39925	7.00002
Cep55	19.2889	2.3864	14.5212	1.97574	7.89979	1.96727	12.0944	2.50024
Cep57	15.7285	11.6636	18.838	22.1794	9.32822	8.98913	9.81415	7.5837
Cep57l1	3.33024	1.92963	4.60097	3.58682	2.06306	1.22811	2.55093	2.23345
Cep63	9.55011	7.18972	8.35352	8.60704	4.21504	4.54552	2.98616	4.09472
Cep68	14.4842	13.4048	27.3752	25.7945	7.332	8.12897	14.3987	10.7832
Cep70	4.06355	2.61943	2.57473	2.63793	1.25627	1.29086	0.262031	0.673214
Cep72	1.55263	0.318905	7.40903	6.3215	0.770069	0.478721	3.2667	3.29957
Cep76	16.094	9.20789	17.5319	12.7447	6.55501	5.58397	5.88767	4.30082
Cep78	17.2028	15.7774	14.4889	14.6403	9.22514	8.50328	8.97972	7.2468
Cep83	11.8822	5.79504	31.216	33.6151	4.34101	2.84577	19.5438	17.6801
Cep85	22.2068	16.1386	15.4142	11.4331	8.15065	5.27715	1.82925	1.2472
Cep85l	3.1432	3.79273	7.03506	6.12261	1.57197	1.31206	1.95124	3.18978
Cep89	11.622	4.95155	9.44806	8.13696	3.57636	2.54975	6.15901	3.17204
Cep95	6.09739	12.1245	8.48258	9.90182	6.1105	5.18163	4.21775	4.84423
Cep97	6.18574	5.73922	9.91986	8.89873	3.34035	3.52963	2.45902	3.21862
Cept1	22.1896	34.0276	37.8058	39.9517	4.19528	4.90509	4.51649	6.34483
Cercam	108.252	135.366	113.827	153.426	46.788	47.3552	76.2521	80.1869
Cerk	16.8746	23.8639	40.3073	40.0059	8.43529	7.4222	9.54042	9.18111
Cers2	101.504	99.8376	199.927	206.56	35.0296	42.9505	38.4753	46.5334
Cers4	4.72622	7.30828	6.69026	9.29875	4.63857	5.95069	3.5369	4.20947
Cers5	62.7548	54.921	63.8233	70.4541	30.2712	36.188	24.1113	25.7442
Cers6	60.2704	79.7514	96.0872	88.5796	39.0682	55.7542	47.8623	77.6259
Ces2g	0	0.274014	0.549572	2.38292	0	0.473123	2.15875	9.25283
Cetn3	29.4152	25.9425	95.5945	109.105	8.96704	8.40811	21.1069	22.6663
Cetn4	1.3776	1.73983	3.62424	3.54925	0.532549	1.05289	1.08214	1.98499
Cfap100	3.23205	9.18743	0.122318	0.325341	1.01229	1.64361	0.263924	0.533836
Cfap126	0.632733	0.390782	0.301239	0.527154	0.484157	0.0889594	0.144181	0.0937695
Cfap157	0	0.114438	0.251906	0.457783	3.75251	5.52076	1.81779	1.95051
Cfap161	0.517675	0.0638597	0.0845822	0.113862	0.291911	0.0742538	0.256776	0.168644
Cfap20	20.4212	17.0971	52.0687	59.2397	10.2734	10.4802	26.5689	21.0024
Cfap36	48.4212	58.6498	65.7578	83.7086	24.9398	36.7943	20.6558	34.1836
Cfap43	0.043367	0	10.4374	11.1381	0.19606	0.11478	6.07875	7.00061
Cfap45	0.613046	0.499473	1.16377	2.08668	0.133189	0.173448	0.153883	0.184976
Cfap57	0.0507674	0.121807	0.299055	0.103085	0	0	0.0349037	0.117845
Cfap69	9.00254	16.2575	8.28303	9.03266	2.3851	5.86727	1.21091	2.59913
Cfap97	15.8155	14.9719	29.4149	27.4916	9.30812	10.1104	9.32033	9.51472
Cfdp1	151.9	136.473	121.145	142.327	69.837	71.635	55.8092	61.8135
Cfl1	685.178	377.18	3588.1	3231.55	298.712	247.75	929.248	796.538
Cfl2	84.3695	69.7826	131.217	114.717	28.1931	32.0478	30.9703	34.1917
Cflar	17.5339	33.0444	76.0619	88.1594	10.3457	19.8551	20.6914	39.3269
Cftr	0.698767	0.556919	0	0.0889353	0.420658	1.20118	0	0.0361128
Cggbp1	86.1252	77.9009	110.874	95.3336	50.5018	46.3618	42.3693	37.2811
Cgn	0	0	0.324433	0.52406	0	0.0131053	0.0325514	0.114656
Cgnl1	4.2786	13.9089	46.7451	54.6555	0.982734	7.32183	4.89592	38.9902
[truncated: 10,246 more rows]
