# Supplementary material for: A natural variation-based screen in mouse cells reveals USF2 as a regulator of the DNA damage response and cellular senescence
Source: G3 (Bethesda). 2023 Apr 25;13(7):jkad091. doi: 10.1093/g3journal/jkad091 (PMC10320765; doi:10.1093/g3journal/jkad091)
Supplement: jkad091_Supplementary_Data [file jkad091_supplementary_data.zip › Table_S10_G3-2023-404074.xlsx]

## Sheet: Table S10
GO_term	real_val	number_of_genes	prop_over_real	BH
cell cycle	96.279	538	0	0
regulation of transcription by RNA polymerase II	73.9303	945	0	0
cell division	73.1289	329	0	0
cellular response to DNA damage stimulus	56.3232	439	0	0
cell adhesion	49.043	303	0	0
DNA repair	46.2919	338	0	0
angiogenesis	30.2793	193	0	0
positive regulation of cell migration	27.5132	190	0	0
chromosome segregation	27.0945	79	0	0
chromatin organization	27.0451	270	0	0
inflammatory response	22.0172	173	0	0
mitotic cell cycle	18.7081	97	0	0
defense response to virus	17.2536	116	0	0
visual perception	13.6332	46	0	0
regulation of blood pressure	13.2492	44	0	0
mitotic sister chromatid segregation	12.9915	29	0	0
homophilic cell adhesion via plasma membrane adhesion molecules	11.2211	46	0	0
positive regulation of transcription by RNA polymerase II	44.018	793	0.0001	0.008144
negative regulation of transcription by RNA polymerase II	36.8461	636	0.0001	0.008144
mRNA processing	26.5517	309	0.0001	0.008144
DNA replication	16.7361	106	0.0001	0.008144
mitotic spindle assembly checkpoint signaling	10.7749	25	0.0001	0.008144
regulation of heart rate	9.16108	17	0.0001	0.008144
blood vessel morphogenesis	8.74773	27	0.0001	0.008144
attachment of spindle microtubules to kinetochore	7.31867	12	0.0001	0.008144
positive regulation of neuron projection development	16.5097	126	0.0002	0.0135733
mitotic spindle organization	12.7327	42	0.0002	0.0135733
positive regulation of MAP kinase activity	11.6027	59	0.0002	0.0135733
cell-matrix adhesion	11.56	55	0.0002	0.0135733
mitotic cytokinesis	11.2088	44	0.0002	0.0135733
G protein-coupled receptor signaling pathway	18.5185	157	0.0003	0.0179647
extracellular matrix organization	14.8778	106	0.0003	0.0179647
adenylate cyclase-activating G protein-coupled receptor signaling pathway	11.8596	47	0.0003	0.0179647
face morphogenesis	8.9327	31	0.0003	0.0179647
neuron differentiation	14.1445	84	0.0004	0.0220108
positive regulation of phosphatidylinositol 3-kinase signaling	10.1357	46	0.0004	0.0220108
G2/M transition of mitotic cell cycle	9.51379	38	0.0004	0.0220108
positive regulation of angiogenesis	14.1653	104	0.0005	0.0242381
cell-cell adhesion	13.5455	107	0.0005	0.0242381
mitotic spindle assembly	9.14794	36	0.0005	0.0242381
camera-type eye morphogenesis	7.45026	21	0.0005	0.0242381
elastic fiber assembly	6.49659	11	0.0005	0.0242381
regulation of transcription, DNA-templated	37.2716	659	0.0006	0.0271467
response to bacterium	11.7144	73	0.0006	0.0271467
kinetochore assembly	6.32129	12	0.0006	0.0271467
calcium ion transport	11.6514	75	0.0007	0.0296917
sarcomere organization	7.73054	18	0.0007	0.0296917
cellular response to hormone stimulus	5.9348	10	0.0007	0.0296917
microtubule-based movement	10.7733	56	0.0008	0.032576
response to stimulus	7.81586	31	0.0008	0.032576
smooth muscle contraction	6.30686	11	0.0009	0.0359294
ion transport	20.8987	260	0.001	0.0391538
cilium assembly	16.6069	154	0.0011	0.0399929
cellular response to interferon-beta	6.33549	18	0.0011	0.0399929
metaphase plate congression	5.83919	11	0.0011	0.0399929
nerve development	5.35594	10	0.0011	0.0399929
cell-cell adhesion via plasma-membrane adhesion molecules	6.27585	16	0.0012	0.0428632
receptor internalization	7.09381	27	0.0014	0.0483119
positive regulation of synaptic transmission, glutamatergic	6.41239	17	0.0014	0.0483119
