# Supplementary material for: A natural variation-based screen in mouse cells reveals USF2 as a regulator of the DNA damage response and cellular senescence
Source: G3 (Bethesda). 2023 Apr 25;13(7):jkad091. doi: 10.1093/g3journal/jkad091 (PMC10320765; doi:10.1093/g3journal/jkad091)
Supplement: jkad091_Supplementary_Data [file jkad091_supplementary_data.zip › Table_S11_G3-2023-404074.xlsx]

## Sheet: Table S11
TF	Parameter	Innate_immune_response	Negative_regulation_of_apoptotic_process	Inflammatory_response	Epidermal_growth_factor_receptor_signaling_pathway
Gli3	0.0791425	Yes	Yes	Yes	Yes
Klf3	-0.0688293	Yes	Yes	No	No
Nfil3	0.178251	Yes	Yes	Yes	No
Ogt	-0.232745	Yes	Yes	No	No
Phf19	-0.0357631	Yes	Yes	No	No
Satb1	-0.00670806	Yes	Yes	Yes	Yes
Shox2	-0.0252908	Yes	Yes	Yes	No
Sp9	0.0335431	Yes	Yes	No	No
