# Supplementary material for: A natural variation-based screen in mouse cells reveals USF2 as a regulator of the DNA damage response and cellular senescence
Source: G3 (Bethesda). 2023 Apr 25;13(7):jkad091. doi: 10.1093/g3journal/jkad091 (PMC10320765; doi:10.1093/g3journal/jkad091)
Supplement: jkad091_Supplementary_Data [file jkad091_supplementary_data.zip › Table_S2_G3-2023-404074.xlsx]

## Sheet: Table S2
GO_term	real_val	number_of_genes	prop_over_real	BH
intermediate filament cytoskeleton organization	45.1078	18	0	0
synaptic transmission, cholinergic	44.899	11	0	0
cellular copper ion homeostasis	58.9941	28	0	0
oligodendrocyte differentiation	48.1486	23	0	0
cell-matrix adhesion	121.37	87	0	0
post-embryonic development	115.033	82	0	0
extrinsic apoptotic signaling pathway via death domain receptors	72.2422	44	0	0
response to hypoxia	147.3	125	0	0
positive regulation of phosphatidylinositol 3-kinase signaling	104.516	65	0	0
surfactant homeostasis	49.8809	19	0	0
calcium-dependent activation of synaptic vesicle fusion	38.1351	12	0	0
B cell homeostasis	58.025	28	0	0
positive regulation of ossification	59.7839	23	0	0
cell-cell adhesion	203.168	150	0	0
endoderm development	57.4294	28	0	0
cardiac muscle cell differentiation	91.2419	33	0	0
heterophilic cell-cell adhesion via plasma membrane cell adhesion molecules	65.0919	37	0	0
semaphorin-plexin signaling pathway involved in axon guidance	47.7688	21	0	0
homocysteine metabolic process	50.1801	18	0	0
embryonic heart tube development	84.6927	46	0	0
antigen processing and presentation of exogenous peptide antigen via MHC class II	43.253	20	0	0
postsynapse to nucleus signaling pathway	62.3454	25	0	0
synapse assembly	78.8323	52	0	0
cell communication	46.6572	17	0	0
blood vessel remodeling	73.4559	39	0	0
sympathetic neuron axon guidance	60.3687	14	0	0
heart development	259.643	252	0	0
biomineralization	114.356	64	0	0
kidney development	161.057	145	0	0
response to muscle activity	31.6249	12	0	0
synaptic vesicle uncoating	51.7962	17	0	0
removal of superoxide radicals	62.489	23	0	0
positive regulation of transcription by RNA polymerase II	1369.91	1772	0	0
peptide hormone processing	38.0566	16	0	0
post-Golgi vesicle-mediated transport	33.7671	10	0	0
BMP signaling pathway	190.551	148	0	0
vesicle organization	35.1335	13	0	0
leukocyte cell-cell adhesion	80.698	30	0	0
peptidyl-L-cysteine S-palmitoylation	78.0674	38	0	0
regulation of cell-cell adhesion	57.3781	17	0	0
outflow tract septum morphogenesis	64.086	26	0	0
sphingosine-1-phosphate receptor signaling pathway	40.9186	16	0.0001	0.00488846
copper ion transport	31.7454	12	0.0001	0.00488846
pancreas development	41.3844	18	0.0001	0.00488846
complement activation	34.7828	13	0.0001	0.00488846
chemokine-mediated signaling pathway	46.9871	22	0.0001	0.00488846
cell adhesion mediated by integrin	69.177	37	0.0001	0.00488846
regulation of alternative mRNA splicing, via spliceosome	90.2861	66	0.0001	0.00488846
neurofilament cytoskeleton organization	30.9712	11	0.0001	0.00488846
membranous septum morphogenesis	30.4079	10	0.0001	0.00488846
negative regulation of gene expression	266.601	294	0.0001	0.00488846
hindbrain development	37.2878	15	0.0001	0.00488846
cell maturation	51.2726	29	0.0002	0.00833443
regulation of postsynapse organization	80.6516	57	0.0002	0.00833443
blood vessel morphogenesis	56.7909	35	0.0002	0.00833443
pharyngeal arch artery morphogenesis	37.7853	16	0.0002	0.00833443
branching morphogenesis of an epithelial tube	52.6432	31	0.0002	0.00833443
chloride transmembrane transport	56.9962	33	0.0002	0.00833443
positive regulation of apoptotic process	361.517	415	0.0002	0.00833443
SMAD protein signal transduction	92.0305	57	0.0002	0.00833443
cell-cell junction organization	46.3252	23	0.0002	0.00833443
N-acylethanolamine metabolic process	30.9415	13	0.0003	0.0115545
phosphate ion homeostasis	43.6492	25	0.0003	0.0115545
phosphatidylinositol 3-kinase signaling	62.4216	36	0.0003	0.0115545
neuromuscular synaptic transmission	42.4755	20	0.0003	0.0115545
odontogenesis of dentin-containing tooth	73.0655	50	0.0003	0.0115545
choline transport	34.3074	12	0.0004	0.0143211
neuron apoptotic process	77.8435	60	0.0004	0.0143211
activation of NF-kappaB-inducing kinase activity	32.8661	14	0.0004	0.0143211
positive regulation of heart rate	35.1776	16	0.0004	0.0143211
positive regulation of BMP signaling pathway	52.439	32	0.0004	0.0143211
negative regulation of actin filament polymerization	43.6716	25	0.0005	0.0160886
cardiac muscle contraction	53.6287	31	0.0005	0.0160886
mRNA modification	31.8765	12	0.0005	0.0160886
ventricular cardiac muscle cell action potential	28.0478	10	0.0005	0.0160886
muscle organ development	65.6655	42	0.0005	0.0160886
metanephros development	61.6329	41	0.0005	0.0160886
regulation of GTPase activity	95.7879	78	0.0005	0.0160886
negative regulation of Rho protein signal transduction	50.6433	30	0.0005	0.0160886
positive regulation of DNA damage response, signal transduction by p53 class mediator	27.3586	11	0.0006	0.0181571
cartilage condensation	29.5394	13	0.0006	0.0181571
retinoic acid receptor signaling pathway	46.641	27	0.0006	0.0181571
anatomical structure formation involved in morphogenesis	28.1007	11	0.0006	0.0181571
neuron projection development	143.821	141	0.0006	0.0181571
regulation of actin cytoskeleton organization	91.7932	73	0.0007	0.0199933
positive regulation of pathway-restricted SMAD protein phosphorylation	63.2307	46	0.0007	0.0199933
lymph vessel development	30.3882	14	0.0007	0.0199933
negative regulation of cell cycle	61.2804	43	0.0007	0.0199933
eye development	46.9491	27	0.0007	0.0199933
positive regulation of chondrocyte differentiation	44.2034	26	0.0008	0.021634
action potential	31.9794	15	0.0008	0.021634
branching involved in blood vessel morphogenesis	63.9944	43	0.0008	0.021634
osteoblast differentiation	98.7872	86	0.0008	0.021634
actin cytoskeleton organization	172.051	182	0.0008	0.021634
regulation of neurotransmitter secretion	27.9981	11	0.0009	0.022878
positive regulation of gene expression	359.755	456	0.0009	0.022878
positive regulation of transcription, DNA-templated	573.939	793	0.0009	0.022878
regulation of lipid metabolic process	60.5973	40	0.0009	0.022878
positive regulation of actin filament bundle assembly	33.1251	15	0.0009	0.022878
axonogenesis	110.478	95	0.0009	0.022878
establishment of endothelial intestinal barrier	29.9035	12	0.001	0.0249216
cell migration	232.58	266	0.001	0.0249216
leukocyte migration	36.8923	19	0.0011	0.0261327
protein localization to plasma membrane	154.385	157	0.0011	0.0261327
negative regulation of neuron differentiation	74.8017	61	0.0011	0.0261327
T cell homeostasis	45.4184	27	0.0011	0.0261327
negative regulation of cell motility	27.6366	12	0.0011	0.0261327
negative regulation of apoptotic process	420.669	555	0.0012	0.0272357
brain development	148.119	155	0.0012	0.0272357
elastic fiber assembly	41.0089	24	0.0012	0.0272357
store-operated calcium entry	36.8769	19	0.0012	0.0272357
anion transmembrane transport	26.7968	11	0.0012	0.0272357
neuron development	67.0782	50	0.0013	0.0284879
pulmonary valve morphogenesis	28.8843	14	0.0013	0.0284879
artery smooth muscle contraction	24.444	10	0.0013	0.0284879
positive regulation of natural killer cell differentiation	27.3538	12	0.0013	0.0284879
receptor guanylyl cyclase signaling pathway	24.7574	10	0.0014	0.0304171
neuron fate commitment	30.144	15	0.0015	0.0323136
cellular response to osmotic stress	26.0896	11	0.0016	0.0341782
peptidyl-tyrosine dephosphorylation	55.0484	38	0.0017	0.035714
negative regulation of stress fiber assembly	46.7171	30	0.0017	0.035714
mesenchymal cell differentiation	23.9171	10	0.0018	0.0363143
negative regulation of endothelial cell apoptotic process	38.2638	22	0.0018	0.0363143
sarcomere organization	45.5531	30	0.0018	0.0363143
negative regulation of cell-substrate adhesion	28.7647	14	0.0018	0.0363143
filopodium assembly	35.6944	20	0.0018	0.0363143
tetrahydrobiopterin biosynthetic process	27.3034	13	0.0019	0.0371523
positive regulation of neuron apoptotic process	102.953	96	0.0019	0.0371523
embryonic organ development	53.8787	38	0.0019	0.0371523
positive regulation of long-term synaptic potentiation	34.4222	19	0.0019	0.0371523
Tie signaling pathway	24.6486	11	0.002	0.0376593
negative regulation of T cell activation	36.0483	19	0.002	0.0376593
retinoic acid biosynthetic process	24.6927	11	0.002	0.0376593
cell fate commitment	65.1885	50	0.002	0.0376593
negative regulation of systemic arterial blood pressure	27.7768	14	0.002	0.0376593
receptor clustering	50.2736	34	0.0021	0.038965
cellular response to nutrient levels	26.8838	12	0.0021	0.038965
embryonic hemopoiesis	34.8667	21	0.0022	0.0405246
protein targeting	56.1901	40	0.0023	0.0420619
heart morphogenesis	61.3654	47	0.0024	0.0435771
positive regulation of neuron differentiation	81.5812	72	0.0025	0.0441319
intestinal absorption	24.0792	10	0.0025	0.0441319
cell-substrate adhesion	34.244	20	0.0025	0.0441319
clathrin-dependent endocytosis	50.8326	37	0.0025	0.0441319
muscle contraction	46.7926	31	0.0027	0.0466898
reactive oxygen species metabolic process	47.7164	33	0.0027	0.0466898
ear development	23.5561	11	0.0027	0.0466898
copper ion import	26.8648	13	0.0029	0.0491453
platelet-derived growth factor receptor signaling pathway	53.2763	40	0.0029	0.0491453
humoral immune response	25.6531	12	0.0029	0.0491453
