# Supplementary material for: A natural variation-based screen in mouse cells reveals USF2 as a regulator of the DNA damage response and cellular senescence
Source: G3 (Bethesda). 2023 Apr 25;13(7):jkad091. doi: 10.1093/g3journal/jkad091 (PMC10320765; doi:10.1093/g3journal/jkad091)
Supplement: jkad091_Supplementary_Data [file jkad091_supplementary_data.zip › Table_S3_G3-2023-404074.xlsx]

## Sheet: Table S3
GO_term	real_val	number_of_genes	prop_over_real	BH
antimicrobial humoral immune response mediated by antimicrobial peptide	52.6812	25	0	0
phosphate ion homeostasis	71.9212	25	0	0
cellular response to estradiol stimulus	46.9505	26	0	0
synaptic transmission, cholinergic	39.457	11	0	0
positive regulation of necroptotic process	97.848	24	0	0
collagen fibril organization	105.255	85	0	0
growth plate cartilage development	39.7633	15	0	0
sarcomere organization	62.6537	30	0	0
response to sodium phosphate	46.7599	24	0	0
defense response to bacterium	84.5402	63	0	0
sphingosine-1-phosphate receptor signaling pathway	49.4416	16	0	0
negative regulation of transcription by RNA polymerase II	727.914	1062	0	0
positive regulation of neuron apoptotic process	111.594	96	0	0
regulation of NIK/NF-kappaB signaling	33.9985	13	0	0
calcium-dependent activation of synaptic vesicle fusion	53.3861	12	0	0
elastic fiber assembly	45.7861	24	0	0
mRNA modification	37.8368	12	0	0
cell-cell adhesion	163.773	150	0	0
complement activation	65.8522	13	0	0
endoderm development	50.9928	28	0	0
bone mineralization	112.938	67	0	0
cardiac muscle cell differentiation	74.4675	33	0	0
homocysteine metabolic process	51.1975	18	0	0
embryonic heart tube development	67.1985	46	0	0
chemokine-mediated signaling pathway	68.2528	22	0	0
postsynapse to nucleus signaling pathway	51.4056	25	0	0
synapse assembly	84.0697	52	0	0
SMAD protein signal transduction	79.7812	57	0	0
regulation of alternative mRNA splicing, via spliceosome	81.1415	66	0	0
protein localization to plasma membrane	155.398	157	0	0
sympathetic neuron axon guidance	48.6982	14	0	0
biomineralization	168.556	64	0	0
negative regulation of glial cell proliferation	26.398	11	0	0
removal of superoxide radicals	55.9483	23	0	0
negative regulation of transcription regulatory region DNA binding	33.4829	12	0	0
immune response	108.831	87	0	0
modification of postsynaptic actin cytoskeleton	60.5205	33	0	0
peptidyl-L-cysteine S-palmitoylation	83.4512	38	0	0
axonogenesis	111.286	95	0	0
regulation of cell-cell adhesion	55.5695	17	0	0
outflow tract septum morphogenesis	52.3517	26	0	0
behavioral response to pain	38.3778	18	0.0001	0.00462182
intermediate filament cytoskeleton organization	40.2414	18	0.0001	0.00462182
regulation of Rac protein signal transduction	28.8644	12	0.0001	0.00462182
Tie signaling pathway	28.1185	11	0.0001	0.00462182
post-embryonic development	93.9904	82	0.0001	0.00462182
defense response to Gram-positive bacterium	73.6864	58	0.0001	0.00462182
chondrocyte proliferation	27.9709	12	0.0001	0.00462182
copper ion import	37.934	13	0.0001	0.00462182
surfactant homeostasis	38.295	19	0.0001	0.00462182
pancreas development	34.7708	18	0.0001	0.00462182
positive regulation of ossification	48.3545	23	0.0001	0.00462182
chloride transmembrane transport	53.4783	33	0.0001	0.00462182
defense response	54.6925	35	0.0001	0.00462182
blood vessel remodeling	59.4543	39	0.0001	0.00462182
killing of cells of other organism	28.4575	12	0.0002	0.00847333
semaphorin-plexin signaling pathway involved in axon guidance	40.965	21	0.0002	0.00847333
calcium ion homeostasis	86.3254	67	0.0002	0.00847333
cellular homeostasis	29.3452	14	0.0002	0.00847333
BMP signaling pathway	145.019	148	0.0002	0.00847333
oligodendrocyte differentiation	39.9053	23	0.0003	0.0113821
microtubule cytoskeleton organization	128.882	126	0.0003	0.0113821
retinoic acid biosynthetic process	26.5258	11	0.0003	0.0113821
cell communication	36.2046	17	0.0003	0.0113821
response to ATP	57.9359	40	0.0003	0.0113821
positive regulation of BMP signaling pathway	48.6183	32	0.0003	0.0113821
neural crest cell development	42.8537	26	0.0003	0.0113821
negative regulation of cytokine production involved in inflammatory response	32.4776	16	0.0004	0.0133789
piRNA metabolic process	36.3915	17	0.0004	0.0133789
positive regulation of membrane protein ectodomain proteolysis	33.0096	17	0.0004	0.0133789
brown fat cell differentiation	48.7072	31	0.0004	0.0133789
protein dephosphorylation	154.809	173	0.0004	0.0133789
neuromuscular synaptic transmission	36.3563	20	0.0004	0.0133789
positive regulation of transcription by RNA polymerase II	1079.84	1772	0.0004	0.0133789
negative regulation of cell cycle	62.4064	43	0.0004	0.0133789
post-Golgi vesicle-mediated transport	25.8178	10	0.0004	0.0133789
negative regulation of vascular endothelial growth factor receptor signaling pathway	25.2188	11	0.0005	0.0162949
negative regulation of neuron differentiation	73.937	61	0.0005	0.0162949
neutrophil chemotaxis	54.9438	39	0.0006	0.0186
inosine biosynthetic process	31.0876	15	0.0006	0.0186
muscle organ development	57.8554	42	0.0006	0.0186
filopodium assembly	37.0864	20	0.0006	0.0186
phosphatidylinositol 3-kinase signaling	48.7511	36	0.0007	0.0206907
regulation of translation at postsynapse, modulating synaptic transmission	40.0956	24	0.0007	0.0206907
lymphocyte chemotaxis	28.5999	14	0.0007	0.0206907
actin filament organization	112.199	116	0.0007	0.0206907
negative regulation of actin filament polymerization	40.0642	25	0.0008	0.0225956
regulation of membrane depolarization	26.5071	11	0.0008	0.0225956
T cell homeostasis	44.1001	27	0.0008	0.0225956
actin cytoskeleton organization	162.621	182	0.0008	0.0225956
positive regulation of dendrite development	30.1774	16	0.0009	0.0246
blood vessel morphogenesis	49.5088	35	0.0009	0.0246
leukocyte cell-cell adhesion	45.703	30	0.0009	0.0246
protein homotrimerization	23.3415	10	0.001	0.0264792
positive regulation of interleukin-12 production	42.3416	28	0.001	0.0264792
mammary gland alveolus development	29.4312	15	0.001	0.0264792
store-operated calcium entry	33.8989	19	0.0011	0.0282444
positive regulation of neuron differentiation	79.5727	72	0.0011	0.0282444
anatomical structure formation involved in morphogenesis	24.5121	11	0.0011	0.0282444
positive regulation of phosphatidylinositol 3-kinase signaling	74.9718	65	0.0012	0.0293308
muscle contraction	45.2531	31	0.0012	0.0293308
negative regulation of neural precursor cell proliferation	24.4058	12	0.0012	0.0293308
anion transmembrane transport	25.4589	11	0.0012	0.0293308
vesicle organization	25.459	13	0.0012	0.0293308
dendritic spine maintenance	24.4935	12	0.0013	0.0300418
peptidyl-tyrosine autophosphorylation	29.6334	17	0.0013	0.0300418
chloride transport	66.4024	56	0.0013	0.0300418
heart development	203.908	252	0.0013	0.0300418
positive regulation of B cell differentiation	28.1914	13	0.0013	0.0300418
negative regulation of cell motility	25.2397	12	0.0013	0.0300418
establishment or maintenance of cell polarity	53.7197	41	0.0014	0.0320613
negative regulation of organ growth	25.4769	12	0.0015	0.0337434
eye development	40.6937	27	0.0015	0.0337434
positive regulation of epidermal growth factor receptor signaling pathway	35.9245	23	0.0017	0.037907
B cell homeostasis	41.2382	28	0.0018	0.0391077
embryonic organ development	49.3463	38	0.0018	0.0391077
metanephros development	52.7261	41	0.0018	0.0391077
release of cytochrome c from mitochondria	52.9894	41	0.0019	0.0405866
negative regulation of Rho protein signal transduction	41.3772	30	0.0019	0.0405866
activation of cysteine-type endopeptidase activity involved in apoptotic process	88.8844	85	0.002	0.0423667
ear development	23.0143	11	0.0021	0.0441174
response to muramyl dipeptide	29.0258	15	0.0022	0.0454667
cell chemotaxis	54.598	44	0.0022	0.0454667
complement activation, classical pathway	22.2694	10	0.0023	0.0467728
synaptic vesicle uncoating	28.8558	17	0.0023	0.0467728
retina homeostasis	23.6262	12	0.0024	0.048419
