# Supplementary material for: A natural variation-based screen in mouse cells reveals USF2 as a regulator of the DNA damage response and cellular senescence
Source: G3 (Bethesda). 2023 Apr 25;13(7):jkad091. doi: 10.1093/g3journal/jkad091 (PMC10320765; doi:10.1093/g3journal/jkad091)
Supplement: jkad091_Supplementary_Data [file jkad091_supplementary_data.zip › Table_S4_G3-2023-404074.xlsx]

## Sheet: Table S4
PG.Genes	PG.ProteinDescriptions	Mm.CONT	Mm.SEN	Ms.CONT	Ms.SEN
A2m	Alpha-2-macroglobulin-P	76270.4	552586	43617	124597
Abi3bp	Protein Abi3bp	55825.1	23068.6	29151.2	16391
Acaa2	3-ketoacyl-CoA thiolase, mitochondrial	6276.76	6235.16	5406.36	5157.17
Acat2;Acat3;Acat2	Acetyl-CoA acetyltransferase, cytosolic;Acetyl-Coenzyme A acetyltransferase 3;Acetyl-CoA acetyltransferase, cytosolic	492.76	3515.55	4017.55	11390.3
Aco1	Cytoplasmic aconitate hydratase	1575	2885.25	2113.18	2115.38
Acta2;Actc1	Actin, aortic smooth muscle;Actin, alpha cardiac muscle 1	1.40722e+06	5.0768e+06	2.59692e+06	6.53024e+06
Actg1	Actin, cytoplasmic 2	320398	1.21824e+06	561277	1.39128e+06
Actn1	Alpha-actinin-1	64461.2	217691	137314	273141
Actn4	Alpha-actinin-4	92896.7	293071	176105	298938
Actr3	Actin-related protein 3	7198.82	36193.7	17057.5	26473.6
Aebp1	Adipocyte enhancer-binding protein 1	577522	878747	177041	138399
Aga	Aga protein;N(4)-(beta-N-acetylglucosaminyl)-L-asparaginase	2201.33	10683.3	4523.5	9288.83
Ahcy	Adenosylhomocysteinase	9344.35	16528.2	9699.53	9934.14
Ahnak	Protein Ahnak	29025.6	114233	73087.8	144041
Akap12	A-kinase anchor protein 12;Isoform 2 of A-kinase anchor protein 12	537.53	2959.02	13945.1	16287
Akr1a1	Alcohol dehydrogenase [NADP(+)]	57733	130544	48508.8	62345.1
Akr1b1	Aldose reductase	7901.66	29972.3	27401.1	28913.5
Alb	Serum albumin	2.21671e+06	7.91589e+06	3.03724e+06	3.4322e+06
Aldh1a1	Retinal dehydrogenase 1	549.56	623.763	16091.3	32157.6
Aldoa	Fructose-bisphosphate aldolase A	669302	1579712	951917	1.26431e+06
Alpl	Alkaline phosphatase, tissue-nonspecific isozyme	18613.9	8172.09	1742.27	1140.11
Angptl2	Angiopoietin-related protein 2	10470.2	12444.8	147.39	628.603
Anpep	Aminopeptidase N	971.713	5997.51	2.08333	3.12
Anxa1	Annexin A1	8317.44	17502.1	11817.7	11239.6
Anxa2	Annexin A2	74623.6	127609	83475.4	62121
Anxa5	Annexin A5	23255.4	27583.7	19663.5	14939.5
Apex1	DNA-(apurinic or apyrimidinic site) lyase (Fragment);DNA-(apurinic or apyrimidinic site) lyase (Fragment);DNA-(apurinic or apyrimidinic site) lyase	5380.68	7260.17	13772.1	11563.4
Apoe	Apolipoprotein E	393086	927118	257573	198692
App	Amyloid beta A4 protein;Isoform APP751 of Amyloid beta A4 protein	8664.85	19588.9	9261.62	11641.6
Arcn1	Coatomer subunit delta	5943	9599.47	6052.99	7827.69
Arf3;Arf1;Arf5	ADP-ribosylation factor 3;ADP-ribosylation factor 1;ADP-ribosylation factor 5	14619	17545.9	16203.7	16976.2
Arg1	Arginase-1	4536.01	3652.71	4232.54	3220.55
Arhgdia	Rho GDP-dissociation inhibitor 1	16241.7	63202.9	32678.8	56802.8
Arhgdib	Rho GDP-dissociation inhibitor 2 (Fragment);Rho GDP-dissociation inhibitor 2	13160	44146.5	26556	21834.8
Arpc2	Actin-related protein 2/3 complex subunit 2	3619.68	20481.5	10513.8	17616
Arpc4	Actin-related protein 2/3 complex subunit 4	5849.17	26724.4	18703	23173.3
Arsa	Arylsulfatase A	9043.34	21401.4	8927.29	14015
Arsb	Arylsulfatase B;Arylsulfatase B;Isoform 2 of Arylsulfatase B	3610.97	18221.8	3859.51	7440.9
Asah1	Acid ceramidase	5951.03	23940.8	3944.74	9599.59
Ass1	Argininosuccinate synthase	14485.6	18719.5	13128.6	15984.1
Atp5a1	ATP synthase subunit alpha;ATP synthase subunit alpha, mitochondrial	38593.6	38048.7	36910.5	33394.7
Atp5b	ATP synthase subunit beta, mitochondrial	35963.5	53091.6	31360.1	37074.3
B2m	Beta-2-microglobulin	9567.71	64703.2	2.26	2.34
Bag3	BAG family molecular chaperone regulator 3	2833.59	6612.22	2269.01	3483.44
Basp1	Brain acid soluble protein 1	85728.2	197344	74579.5	124315
Bgn	Biglycan	1.14232e+06	1.8831e+06	681177	672745
Bhmt	Betaine--homocysteine S-methyltransferase 1	5909.94	5440.4	6555.47	5153.97
Bmp1	Bone morphogenetic protein 1	9019.14	5737.57	11297.5	6730.51
C1ra	Complement C1r-A subcomponent	78765.9	104721	11261.5	1087.43
C3	Complement C3	64746.5	219076	53367.3	65492.4
C4b	Complement C4-B	2607.14	25178.2	74.5767	229.337
Cald1	Protein Cald1;Caldesmon 1	34203	123961	130215	355265
Calm1;Calml3	Calmodulin;Calmodulin-like protein 3	17994.9	20936.8	21709.8	24122.7
Calr	Calreticulin	551503	687880	291774	377747
Calu	Calumenin	104124	113963	113692	191776
Cand1	Cullin-associated NEDD8-dissociated protein 1	1557.18	7553.73	2404.24	4187.91
Cap1	Adenylyl cyclase-associated protein 1	9355.04	27840.4	9310.96	14409.7
Capg	Capping protein (Actin filament), gelsolin-like	19729.2	86263.2	10338.6	16597
Caprin1	Caprin-1	2255.84	1176.67	3459.86	4384.38
Capzb	Capping protein (Actin filament) muscle Z-line, beta, isoform CRA_a;Isoform 2 of F-actin-capping protein subunit beta;Isoform 3 of F-actin-capping protein subunit beta	4478.55	29208.7	9369.56	13657.9
Ccdc80	Coiled-coil domain-containing protein 80	1196.88	658.71	11337.3	28567.1
Ccl2	C-C motif chemokine 2	64122.4	361788	7.21667	9.23
Ccl7	C-C motif chemokine 7	6186.34	46819.4	140.53	3.02
Cct2	T-complex protein 1 subunit beta	6788.97	10384.6	6532.74	7140.73
Cct3	T-complex protein 1 subunit gamma	3600.02	6373.14	4156.95	6295.91
Cct4	T-complex protein 1 subunit delta	2549.41	4567.78	3131.6	4120.02
Cct8	T-complex protein 1 subunit theta	5586.6	10297.5	3887.01	6813.78
Cdh6	Cadherin-6	123.46	248.05	27996.6	7395.99
Cfl1	Cofilin-1	128755	274698	225869	318224
Chi3l1	Chitinase-3-like protein 1;Isoform 2 of Chitinase-3-like protein 1;Isoform 3 of Chitinase-3-like protein 1	46380.3	93827.5	248199	8807.38
Cilp	Cartilage intermediate layer protein 1	173159	56645.4	257.157	424.827
Ckb	Creatine kinase B-type	6217.95	26666.9	2261.42	3526.32
Clic1	Chloride intracellular channel protein 1	13169.4	33421.2	14900.4	23913.3
Clic4	Chloride intracellular channel protein 4	338.39	7361.93	441.097	1864.59
Clstn1	Isoform 2 of Calsyntenin-1	16630.2	40141.3	4986.35	4911.68
Clta	Clathrin light chain A	4928.71	16047.2	11219.2	27514.1
Cltc	Clathrin heavy chain;Clathrin heavy chain 1	13947	26930	8470.4	13320.5
Cnn1	Calponin-1;Isoform Beta of Calponin-1	58.12	3985.68	5640.95	29615.9
Cnn2	Calponin-2	3555.94	10717.2	11563	51299
Cnpy2	Protein canopy homolog 2	4605.16	8148.37	7491.52	10837.2
Col12a1	Collagen alpha-1(XII) chain;Collagen alpha-1(XII) chain;Isoform 2 of Collagen alpha-1(XII) chain;Isoform 5 of Collagen alpha-1(XII) chain	146963	19675.7	31589	70908
Col18a1	Collagen alpha-1(XVIII) chain;Collagen alpha-1(XVIII) chain;Isoform 2 of Collagen alpha-1(XVIII) chain;Isoform 3 of Collagen alpha-1(XVIII) chain	655.557	404.563	9022.07	392.083
Col1a1	Collagen alpha-1(I) chain	3.14e+06	116879	2.10509e+06	2.09654e+06
Col1a2	Collagen alpha-2(I) chain	1.39721e+06	107106	1.11078e+06	1.01601e+06
Col3a1	Collagen alpha-1(III) chain	838636	181761	76535.3	46411.6
Col4a2	Collagen alpha-2(IV) chain	6343.89	1688.5	32503.2	46361
Col5a1	Collagen alpha-1(V) chain	304691	26575.5	32892.9	44078.2
Col5a2	Collagen alpha-2(V) chain	116161	15977.6	64818.5	78704.1
Col6a1	Collagen alpha-1(VI) chain	189768	47081.5	19964	3525.99
Col6a2	Collagen alpha-2(VI) chain	190176	36306.8	30666.1	5082.65
Col6a3	Protein Col6a3	53764.3	10591	9000.69	9026.34
Comp	Cartilage oligomeric matrix protein	189315	121133	3130.89	2591.83
Coro1c	Coronin-1C	1217.08	4053.53	2032.33	6037.57
Cpe	Carboxypeptidase E	4216.22	25127	6120.07	4714.15
Cpq	Carboxypeptidase Q;Isoform 2 of Carboxypeptidase Q	1670.27	5523.79	10775.9	13792.9
Cps1	Carbamoyl-phosphate synthase [ammonia], mitochondrial	75385.9	65606.7	70775.1	64077.6
Crabp1	Cellular retinoic acid-binding protein 1	1439.72	13421.9	1924.94	2664.72
Crlf1	Cytokine receptor-like factor 1	18108	53707.8	7700.8	15206.6
Csf1	Macrophage colony-stimulating factor 1	51204	120203	6874.24	6996.73
Csrp1	Cysteine and glycine-rich protein 1	3478.19	20019.3	12143.4	31681.8
Csrp2	Cysteine and glycine-rich protein 2	2537.64	11425.4	29492.3	52669
Cst3	Cystatin (Fragment);Cystatin-C	79705.2	178565	72823.7	92977.7
Ctgf	Connective tissue growth factor	8324.74	12230.1	86113.1	211611
Ctla2a	Protein CTLA-2-alpha	2.59333	2.62333	16091.1	77900.2
Ctsa	Carboxypeptidase;Lysosomal protective protein	38680.6	109472	20429.2	21978.4
Ctsb	Cathepsin B	136960	659348	110880	147430
Ctsd	Cathepsin D	40510	345084	22727.2	40132.2
Ctsk	Cathepsin K	16228.4	78684.9	3953.02	3437.26
Ctsl	Cathepsin L1	138444	397537	102274	128424
Ctsz	Cathepsin Z	112579	260307	85226.7	107782
Cttn	Src substrate cortactin;Cortactin, isoform CRA_a	1866.03	4803.11	4145.44	8532.89
Cycs	Cytochrome c, somatic	39977.4	64404.6	48977.8	52596.7
Cyr61	Protein CYR61	8894.91	3449.4	6962.43	12007.1
Dbi	Acyl-CoA-binding protein	7440.35	13265.2	28874.3	27449.4
Dcn	Decorin	113.677	184.24	249116	423442
Ddah1	N(G),N(G)-dimethylarginine dimethylaminohydrolase 1	15811.4	58109.5	11290.7	31220.5
Ddb1	DNA damage-binding protein 1	10561.6	15265.7	17617.1	16333.9
Ddx17;Ddx17;Ddx17;Ddx5;Ddx5;Ddx5	DEAD (Asp-Glu-Ala-Asp) box polypeptide 17, isoform CRA_a;Probable ATP-dependent RNA helicase DDX17;Isoform 2 of Probable ATP-dependent RNA helicase DDX17;Probable ATP-dependent RNA helicase DDX5;DEAD (Asp-Glu-Ala-Asp) box polypeptide 5;MCG2872, isoform CRA_b	6301.13	6238.45	5993.03	6149.91
Ddx39b	Spliceosome RNA helicase Ddx39b	21031.1	30415.5	24020.9	27374.6
Dkk3	Dickkopf-related protein 3	59421.3	79138.4	77916.4	53039.9
Dld	Dihydrolipoyl dehydrogenase, mitochondrial	2638.07	6493.17	971.21	2963.86
Dnpep	Aspartyl aminopeptidase	20799.2	46901.2	34298.4	40331
Dpp7	Dipeptidyl peptidase 2	70.9767	1192.75	44387.9	92112.9
Dpysl2	Dihydropyrimidinase-related protein 2	27247.6	81826.6	48429.9	52255.4
Dsg1a;Dsg1b	Desmoglein-1-alpha;Desmoglein-1-beta	2418.07	11554	26325.1	18405.2
Dsp	Desmoplakin	9986.65	39357	74326.7	58893.7
Dstn	Destrin	6247.57	44482.9	28196.1	68761
Ecm1	Extracellular matrix protein 1	129223	267345	89069.7	84217.1
Eef1a1	Elongation factor 1-alpha 1	332572	755928	469361	818984
Eef1b2;Eef1b	Elongation factor 1-beta	4947.6	8891.02	8447.05	13940
Eef1g	Elongation factor 1-gamma	50500.6	73706.9	56380.9	69088.4
Eef2	Elongation factor 2	128232	252007	169203	221306
Efemp1	EGF-containing fibulin-like extracellular matrix protein 1	4567.26	47849.8	9359.89	379.843
Efemp2	EGF-containing fibulin-like extracellular matrix protein 2	163120	214995	24468	12038.2
Eif2s1	Eukaryotic translation initiation factor 2 subunit 1	4821.69	21526.5	13444.6	20831.8
Eif4a1	Eukaryotic initiation factor 4A-I	62208.6	86462.5	64065.4	87340.8
Eif5a	Eukaryotic translation initiation factor 5A (Fragment);Eukaryotic translation initiation factor 5A-1	20187.5	49994.3	29672.9	53004.6
Emilin1	EMILIN-1	17525.7	2452.26	2310.71	1754.2
Eno1	Alpha-enolase	353926	681154	268362	337583
Epb41l3	Band 4.1-like protein 3;Isoform 2 of Band 4.1-like protein 3;Isoform 3 of Band 4.1-like protein 3;Isoform 4 of Band 4.1-like protein 3;Isoform 5 of Band 4.1-like protein 3;Isoform 6 of Band 4.1-like protein 3;Isoform 7 of Band 4.1-like protein 3;Isoform 8 of Band 4.1-like protein 3	558.393	3991.88	80.41	815.483
Epdr1	Mammalian ependymin-related protein 1	8991.7	32021.7	21833.5	34649.7
Esd	S-formylglutathione hydrolase;S-formylglutathione hydrolase (Fragment);S-formylglutathione hydrolase;S-formylglutathione hydrolase;S-formylglutathione hydrolase	8205.04	27469.2	4677.15	7369.47
Fabp1	Fatty acid-binding protein, liver	28057.6	26301.2	26471.4	27330.3
Fabp4	Fatty acid-binding protein, adipocyte	39843.3	109258	7522.89	1683.87
Fabp5	Fatty acid-binding protein, epidermal	17605.2	29001.2	18695.9	18119.2
Fah	Fumarylacetoacetase	29672	74978.2	6073.49	7860.97
Fbln1	Fibulin-1	89214.7	353145	16434.2	11162.9
Fbln2	Fibulin-2;Isoform 2 of Fibulin-2	469736	490724	134790	199765
Fbln5	Fibulin-5	15693.8	46841.7	3283.14	7504.22
Fbn1	Fibrillin-1	150560	85803.6	42742.7	55049.9
Fermt2	Fermitin family homolog 2	338.843	5071.39	1915	5932.14
Fhl1	Four and a half LIM domains protein 1;Four and a half LIM domains 1, isoform CRA_b;Four and a half LIM domains protein 1	43.8367	3594.23	7919.3	15637.6
Fhl2	Four and a half LIM domains protein 2	53.9467	2116.83	2433.26	20697.4
Fhl3	Four and a half LIM domains protein 3	333.97	9197.62	4411.42	13023.3
Fkbp1a	Peptidyl-prolyl cis-trans isomerase FKBP1A	61443.9	134232	123551	170729
Flna	Filamin, alpha;Filamin-A	205366	374814	264722	449204
Flnb	Filamin-B	21042.8	89011.4	58189.4	96772.3
Flnc	Filamin-C;Isoform 2 of Filamin-C	21151.9	65377	24747.3	37453.9
Flt3l;Rpl13a;Rpl13a	Fms-related tyrosine kinase 3 ligand;60S ribosomal protein L13a (Fragment);60S ribosomal protein L13a	4574.78	3538.78	3431.18	3138.87
Fmod	Fibromodulin	90060	41360.6	9029.12	324.857
Fn1	Fibronectin	448750	652506	727185	618005
Fndc1	Protein Fndc1	680.79	304.08	40553.1	104797
Fscn1	Fascin	10667	19763	66689.5	71165.9
Fstl1	Follistatin-related protein 1	249794	306896	148658	157695
Fstl3	Follistatin-related protein 3	2426.23	4487.22	3142.39	8648.96
Fth1	Ferritin heavy chain	56804.4	596756	42877.8	71437.1
Ftl1;Ftl1-ps1	Ferritin light chain 1;Ferritin	29950.6	415852	3928.23	15781.6
Ganab	Neutral alpha-glucosidase AB;Isoform 2 of Neutral alpha-glucosidase AB	44527.3	73432.8	52610.5	59979.7
Gapdh	Glyceraldehyde-3-phosphate dehydrogenase;Glyceraldehyde-3-phosphate dehydrogenase;Glyceraldehyde-3-phosphate dehydrogenase (Fragment)	96488.3	375738	133168	238157
Gas1	Growth arrest-specific protein 1	8327.68	2763.73	4.68333	5.29
Gas6	Growth arrest-specific protein 6	18216.7	113673	1446.25	16420.2
Gda	Guanine deaminase	4218.55	97034.9	338.557	316.413
Gdi1	Rab GDP dissociation inhibitor alpha	57467.7	139483	104042	150567
Gdi2	Rab GDP dissociation inhibitor beta;Isoform 2 of Rab GDP dissociation inhibitor beta	22439.5	71169.6	44199.2	52177.9
Gla	Alpha-galactosidase A	1311.37	13340.9	2074.76	2917.07
Glb1	Beta-galactosidase	5087.61	30375.6	5072.45	5315.48
Glo1	Lactoylglutathione lyase	10304.8	32163.4	7765.33	13562.1
Glod4	Glyoxalase domain-containing protein 4;Glyoxalase domain-containing protein 4 (Fragment);Glyoxalase domain-containing protein 4;Isoform 2 of Glyoxalase domain-containing protein 4;Isoform 3 of Glyoxalase domain-containing protein 4	4811.76	19923.1	10604.6	15056.2
Glud1	Glutamate dehydrogenase 1, mitochondrial	22027	30579.3	11529.2	10645.4
Gm10036;Gm5093;Rpl11	Protein Gm10036;Protein Gm5093;60S ribosomal protein L11	12008.3	10871.3	9210.99	9475.02
Gm10260;Rps18;Rps18	Protein Gm10260;40S ribosomal protein S18;40S ribosomal protein S18	14230	12302.9	13580	16343.2
Gm11562;Gm11938	Krtap2-4 protein;Protein Gm11937	80.36	6.67	99620.3	6.04
Gm11595	MCG140290	5.14333	5.38	107868	5.31667
Gm20390	Nucleoside diphosphate kinase	194728	468853	320197	356111
Gm20425;Tf	Protein Gm20425;Serotransferrin	206143	659131	299934	336181
Gm20547	Protein Gm20547	3737.93	102109	1739.29	1275.69
Gm28062;Hnrnpu	Heterogeneous nuclear ribonucleoprotein U	44177.2	47388	51966.2	44748.8
Gm7298;Mug1	Protein Gm7298;Murinoglobulin-1	15656.3	94344.5	13637.6	22206.4
Gm8394;Psma5	Proteasome subunit alpha type;Proteasome subunit alpha type-5	5933.2	5407.88	8107.44	8301.25
Gm8797;Kxd1;Ubc;Uba52;Kxd1;Ubb;Ubc;Rps27a;Uba52;Ubb	MCG23377, isoform CRA_b;KxDL motif-containing protein 1 (Fragment);Polyubiquitin-C (Fragment);Ubiquitin-60S ribosomal protein L40 (Fragment);KxDL motif-containing protein 1;Polyubiquitin-B;Polyubiquitin-C;Ubiquitin-40S ribosomal protein S27a;Ubiquitin-60S ribosomal protein L40;Polyubiquitin-B (Fragment)	348135	407961	339036	385315
Gns	N-acetylglucosamine-6-sulfatase	48754.1	201098	77736.1	106843
Got1	Aspartate aminotransferase, cytoplasmic	52368.1	130860	54259.1	82350.2
Got2	Aspartate aminotransferase, mitochondrial	42559.9	57598.6	44055.7	43073.1
Gpc1	Glypican-1	174704	57622	14872.1	6798.48
Gpi	Glucose-6-phosphate isomerase	201421	436501	217122	278524
Grn	Granulins	35177.8	66583.2	4684.98	4025.88
Gsn	Gelsolin;Isoform 2 of Gelsolin	81088.6	310822	77504.4	111574
Gstm1	Glutathione S-transferase Mu 1	39006.4	99235.7	30896.1	41601.1
Gstm5	Glutathione S-transferase Mu 5	808.567	7936.41	1762.91	3358.41
Gsto1	Glutathione S-transferase omega-1	18999.3	100797	12430.2	13070.5
Gstp2	Glutathione S-transferase P 2	779.717	7724.39	16513.5	22817.2
Gzme	Granzyme E	166982	662696	10809.9	2857.86
H2afj;Hist1h2al;Hist1h2ab;Hist2h2ac;Hist2h2aa1;Hist3h2a;Hist1h2aa;Hist1h2af;Hist1h2ah;Hist1h2ak;H2afj	Histone H2A;Histone H2A;Histone H2A type 1;Histone H2A type 2-C;Histone H2A type 2-A;Histone H2A type 3;Histone H2A;Histone H2A type 1-F;Histone H2A type 1-H;Histone H2A type 1-K;Histone H2A.J	155363	139124	151695	123785
Hars	Histidine--tRNA ligase, cytoplasmic	4324.01	15985.6	6104.91	7260.47
Hba;Hba-a2	Hemoglobin subunit alpha;Alpha globin 1	16750.1	25415.5	23751.2	13979.6
Hbbt1	Beta-globin	45905	47492.7	34421.8	25830.9
Hdgf	Hepatoma-derived growth factor	13798.7	31280.3	33841.5	38671.7
Hist1h1e	Histone H1.4	34993.2	33743.3	49136	39051.6
Hist1h2bf;Hist1h2bm;Hist1h2bb;Hist1h2bh;Hist2h2bb;Hist1h2bc;Hist1h2br;Hist1h2bk;Hist1h2bp;Hist1h2bp	Histone H2B type 1-F/J/L;Histone H2B type 1-M;Histone H2B type 1-B;Histone H2B type 1-H;Histone H2B type 2-B;Histone H2B type 1-C/E/G;Histone H2B;Histone H2B type 1-K;Histone H2B type 1-P;Isoform 2 of Histone H2B type 1-P	112979	121822	114660	106595
Hist1h4a	Histone H4	994470	802239	811177	734057
Hmgcs2	Hydroxymethylglutaryl-CoA synthase, mitochondrial	7670.86	5700.87	6111.74	7012.05
Hnrnpa1	Heterogeneous nuclear ribonucleoprotein A1;Isoform Short of Heterogeneous nuclear ribonucleoprotein A1;Heterogeneous nuclear ribonucleoprotein A1	51888.5	53320.4	62456.7	63086.4
Hnrnpa2b1	Heterogeneous nuclear ribonucleoproteins A2/B1;Isoform 2 of Heterogeneous nuclear ribonucleoproteins A2/B1;Isoform 3 of Heterogeneous nuclear ribonucleoproteins A2/B1	75761	112367	93465	127477
Hnrnpa3;Gm6793;Gm9242;Hnrnpa3;Hnrnpa3	Heterogeneous nuclear ribonucleoprotein A3;EG627828 protein;Protein Gm9242;Heterogeneous nuclear ribonucleoprotein A3;Isoform 2 of Heterogeneous nuclear ribonucleoprotein A3	2752.3	5824.26	6377.59	8064.43
Hnrnpab	Heterogeneous nuclear ribonucleoprotein A/B	10641.5	12459.7	15667.6	15182.3
Hnrnpc	Heterogeneous nuclear ribonucleoproteins C1/C2;Isoform C1 of Heterogeneous nuclear ribonucleoproteins C1/C2;Isoform 3 of Heterogeneous nuclear ribonucleoproteins C1/C2;Isoform 4 of Heterogeneous nuclear ribonucleoproteins C1/C2;Isoform 5 of Heterogeneous nuclear ribonucleoproteins C1/C2	12287.9	7639.86	8935.96	9647.34
Hnrnpk	Heterogeneous nuclear ribonucleoprotein K;Heterogeneous nuclear ribonucleoprotein K;Isoform 2 of Heterogeneous nuclear ribonucleoprotein K;Isoform 3 of Heterogeneous nuclear ribonucleoprotein K	49021.1	33327.8	30918.6	47495.6
Hp	Haptoglobin	45891.4	541120	1194.67	84.9267
Hprt1	Hypoxanthine-guanine phosphoribosyltransferase	289.53	1715.75	2486.85	3421.49
Hrsp12	Ribonuclease UK114	2542.09	13396.8	5079.87	3510.6
Hsp90aa1	Heat shock protein HSP 90-alpha	49145.8	99107.8	54945.1	68023.8
Hsp90ab1	Heat shock protein HSP 90-beta	335314	643320	389788	508007
Hsp90b1	Endoplasmin	117048	175515	78157.6	93986.2
Hspa1b;Hspa1a	Heat shock 70 kDa protein 1B;Heat shock 70 kDa protein 1A	55578.1	52211.4	43513.8	38725
Hspa4	Heat shock 70 kDa protein 4	17025.9	38767.3	36654	48105.2
Hspa5	78 kDa glucose-regulated protein	298890	375277	191071	242419
Hspa8	Heat shock cognate 71 kDa protein	378554	681786	366476	542691
Hspa9	Stress-70 protein, mitochondrial	24198.4	19431.1	13370.2	16706.5
Hspd1	60 kDa heat shock protein, mitochondrial	18493.6	19585.9	16307.7	14900.3
Hspe1	10 kDa heat shock protein, mitochondrial	15041.6	19726.4	25935.7	25740.5
Hspg2	Basement membrane-specific heparan sulfate proteoglycan core protein	9377	2804.25	1503.55	750.803
Htra1	Serine protease HTRA1	4152.33	18188.6	1235.68	2416.46
Idh1	Isocitrate dehydrogenase [NADP] cytoplasmic	6721.7	20289.4	8064.79	7173.61
Igfbp2	Insulin-like growth factor-binding protein 2	394.743	818.97	453871	959025
Igfbp4	Insulin-like growth factor-binding protein 4	7744.11	54831.6	311.44	55.8967
Igfbp7	Insulin-like growth factor-binding protein 7	128710	412183	714780	855641
Igsf10	Immunoglobulin superfamily member 10	5941.05	3542.29	489.68	605.833
Il1rl1	Interleukin-1 receptor-like 1;Isoform B of Interleukin-1 receptor-like 1	25013.4	149851	12564.4	8420.85
Il1rn	Isoform 2 of Interleukin-1 receptor antagonist protein	11019.8	11403.5	42.4233	2.24333
Impa1	Inositol monophosphatase 1;Inositol (Myo)-1(Or 4)-monophosphatase 1	2155.89	14161.6	7849.11	13186.4
Inhba	Inhibin beta A chain	6158.8	23570	3438.72	6173.03
Iqgap1	Ras GTPase-activating-like protein IQGAP1	694.363	10811.3	2229.49	5816.72
Islr	Immunoglobulin superfamily containing leucine-rich repeat protein	4694.72	32223.5	714.147	808.617
Itih2	Inter-alpha trypsin inhibitor, heavy chain 2;Inter-alpha-trypsin inhibitor heavy chain H2	74097.9	126241	70633.5	65450
Jup	Junction plakoglobin	7708.94	33592.5	71694	49881.1
Kpnb1	Importin subunit beta-1	6680.55	14516.1	8785.76	7920.63
Krt1	Keratin, type II cytoskeletal 1	597096	1.43913e+06	1.72934e+06	1.47975e+06
Krt10	Keratin, type I cytoskeletal 10;Keratin, type I cytoskeletal 10;Isoform 2 of Keratin, type I cytoskeletal 10;Isoform 3 of Keratin, type I cytoskeletal 10	2.12565e+06	2991267	6331646	3.66231e+06
Krt14	Keratin, type I cytoskeletal 14	286068	498787	589499	437220
Krt16	Keratin, type I cytoskeletal 16	81848.9	179982	205997	218738
Krt17	Keratin, type I cytoskeletal 17	2.47428e+06	4.20626e+06	7.09294e+06	5.14449e+06
Krt18	Keratin, type I cytoskeletal 18	65446.1	64409.8	60611.7	60652.7
Krt19	Keratin, type I cytoskeletal 19	36137.3	32398.8	39864.1	31562
Krt2	Keratin, type II cytoskeletal 2 epidermal	1.0396e+06	1.6222e+06	3.12205e+06	1.6269e+06
Krt31	Keratin, type I cuticular Ha1	163.103	453.707	880964	348.513
Krt32	Keratin, type I cuticular Ha2;Keratin, type I cuticular Ha2	3.95667	112.187	13380.7	4.08667
Krt34	Keratin, type I cuticular Ha4	2.67333	2.41	135832	32.1333
Krt42	Keratin, type I cytoskeletal 42	25821.1	69210.3	74736.7	95343.8
Krt5	Keratin, type II cytoskeletal 5	133199	275359	353343	300118
Krt6a	Keratin, type II cytoskeletal 6A	527285	792504	1.54628e+06	887714
Krt71	Keratin, type II cytoskeletal 71	72207.2	120686	495097	424129
Krt75	Keratin, type II cytoskeletal 75	10905.7	18557.9	73219.8	24376.9
Krt79	Keratin, type II cytoskeletal 79	3169.56	4376.92	4062.33	4579.96
Krt8	Keratin, type II cytoskeletal 8	183079	336742	449138	323371
Krt81	Keratin, type II cuticular Hb1	269.75	1248.08	894672	854.927
Krt85	Keratin, type II cuticular Hb5	6.61	6.37	194105	5.84333
Lamb1	Laminin subunit beta-1	7186.66	16788.2	3655.99	2037.58
Lamc1	Laminin subunit gamma-1	15033.3	35758.8	10905.5	9144.96
Lamp1	Lysosome-associated membrane glycoprotein 1	8230.94	30505.8	4688.71	5516.37
Lamp2	Lysosome-associated membrane glycoprotein 2;Isoform LAMP-2B of Lysosome-associated membrane glycoprotein 2;Isoform LAMP-2C of Lysosome-associated membrane glycoprotein 2	60320	212686	64443.1	95017.4
Lap3	Cytosol aminopeptidase;Isoform 2 of Cytosol aminopeptidase	1275.08	2814.41	6512.8	8249.66
Lasp1	LIM and SH3 domain protein 1 (Fragment);LIM and SH3 domain protein 1 (Fragment);LIM and SH3 domain protein 1 (Fragment);LIM and SH3 domain protein 1 (Fragment);LIM and SH3 domain protein 1 (Fragment);LIM and SH3 domain protein 1 (Fragment);LIM and SH3 domain protein 1	3056.65	12424.1	5629.31	9757.21
Ldha	L-lactate dehydrogenase;L-lactate dehydrogenase A chain;L-lactate dehydrogenase	1.82798e+06	3.45919e+06	2.0259e+06	2.90202e+06
Ldhb	L-lactate dehydrogenase B chain	47823.2	89434.8	40008.6	49814.5
Lgals1	Galectin-1	91615.3	297261	115391	198780
Lgals3bp	Galectin-3-binding protein	36650.9	131204	22263.7	22052.1
Lmna	Prelamin-A/C;Isoform C of Prelamin-A/C	268949	730856	530130	491886
Lmnb1	Lamin-B1	4022.28	5932.52	8100.24	4507.14
Lox	Protein-lysine 6-oxidase	298367	126172	41359.1	61844.7
Loxl2	Lysyl oxidase homolog 2;Isoform 2 of Lysyl oxidase homolog 2	4896.67	394.7	2070.74	3982.14
Loxl3	Lysyl oxidase homolog 3	4542.04	7940.7	5748.67	3765.2
Lpl	Lipoprotein lipase	19271.8	50661.8	79.0133	95.57
Lta4h	Leukotriene A-4 hydrolase	21045.8	56907.9	31495	49430.2
Ltbp1	Latent-transforming growth factor beta-binding protein 1;Isoform Short of Latent-transforming growth factor beta-binding protein 1;Isoform 3 of Latent-transforming growth factor beta-binding protein 1	5701.22	4677.03	6850.28	8440.99
Ltbp2	Latent-transforming growth factor beta-binding protein 2	807017	488831	184710	117024
Lum	Lumican	1365.57	3768.61	240215	464304
Lxn	Latexin	163.527	7044.05	6797.95	11949.5
Man2b1	Lysosomal alpha-mannosidase	6490.36	15034	6257.2	6045.87
Man2b2	Epididymis-specific alpha-mannosidase	13548.4	34560.8	5609.15	8240.18
Manf	Arginine-rich, mutated in early stage tumors, isoform CRA_b;Armet protein	6974.47	13739.8	8863.43	18440.9
Map4	Microtubule-associated protein 4;Isoform 2 of Microtubule-associated protein 4;Isoform 3 of Microtubule-associated protein 4	8766.23	45865.5	25716.9	53396.6
Mapre1	Microtubule-associated protein RP/EB family member 1	2222.97	10506.7	7564.58	10742.3
Marcks	Myristoylated alanine-rich C-kinase substrate	34853.1	43690.4	87733.7	94969.9
Marcksl1	MARCKS-related protein	1472.29	3843.25	7062.7	9800.66
Masp1	Isoform 2 of Mannan-binding lectin serine protease 1	46158.9	85931.6	11364.1	6976.23
Mcpt8	Mast cell protease 8	8388.69	80745.8	189.01	497.437
Mdh1	Malate dehydrogenase, cytoplasmic	94030.3	199518	153440	174873
Mdh2	Malate dehydrogenase, mitochondrial	139838	179097	138102	125595
Me1	NADP-dependent malic enzyme;Malic enzyme	6257.43	15853.3	16651.4	26095
Mfge8	Lactadherin;Isoform 2 of Lactadherin	21423	19400.7	23104	16679.1
Mif	Macrophage migration inhibitory factor	24930.5	24344.8	15872.1	19697.5
Mmp13	Collagenase 3	61.5733	9077.61	9172.5	13287.9
Mmp2	72 kDa type IV collagenase	35767.3	119832	39950.3	38072.4
Mmp3	Stromelysin-1;MCG9886	3606.2	319057	76175.4	50002.8
Msn	Moesin	147013	500724	395485	562686
Mustn1	Musculoskeletal embryonic nuclear protein 1	3293.57	9254.47	113.227	419.133
Mydgf	Myeloid-derived growth factor	5415.74	11980.5	3331.41	6681.86
Myh9	Myosin-9	111593	168888	43602.3	59211
Myl12b;Myl12a	Myosin regulatory light chain 12B;MCG5400	12732.6	81212.4	45454.8	109781
Myl6	Myosin light polypeptide 6;Isoform Smooth muscle of Myosin light polypeptide 6	7717.11	12715.3	11984.9	20941.7
Naca	Nascent polypeptide-associated complex subunit alpha, muscle-specific form;Nascent polypeptide-associated complex subunit alpha	15539.4	19686.7	16457.5	23564
Naga	Alpha-N-acetylgalactosaminidase	9393.8	17427.5	10409	14936.8
Naglu	Alpha-N-acetylglucosaminidase	8532.22	16347.3	5597.95	7336.62
Ncl	Nucleolin	121427	127120	123025	98083
Nid1	Nidogen-1	245876	562596	39520.7	16046.9
Nid2	Nidogen-2	300860	369576	302639	410476
Nit2	Omega-amidase NIT2	2579.74	6172.96	7677.48	11801.9
Nov	Protein NOV homolog	59950.8	96773	2023.6	735.667
Npc2	Epididymal secretory protein E1	191956	986469	176427	207711
Npepps	Puromycin-sensitive aminopeptidase	8759.36	28410	24060.4	34089.8
Npm1	Nucleophosmin	50400.8	39016	37170	25848.6
Nucb1	Nucleobindin-1	113358	213752	84732.8	76392.2
Oaf	Out at first protein homolog	431.327	8922.25	4798.78	3183.98
P4hb	Protein disulfide-isomerase	180689	226443	110967	150100
Pabpc1	Polyadenylate-binding protein 1	22974	25076.9	22088.2	26035.3
Palld	Palladin;Isoform 2 of Palladin;Isoform 3 of Palladin;Isoform 4 of Palladin;Isoform 5 of Palladin;Isoform 6 of Palladin	3.32333	1866.21	1391.09	16371.4
Park7	Protein deglycase DJ-1	23613.4	69880.3	24855.9	31623.5
Pcbp2	Poly(rC)-binding protein 2;Isoform 2 of Poly(rC)-binding protein 2;Isoform 3 of Poly(rC)-binding protein 2	10974.2	14103.3	11949.4	13692
Pcna-ps2;Pcna	Proliferating cell nuclear antigen	6632.16	5615.73	6205.69	4051.06
Pcolce	Procollagen C-endopeptidase enhancer 1	491017	444494	148515	95724.5
Pdia3	Protein disulfide-isomerase A3	565060	936045	521098	832839
Pdia4	Protein disulfide-isomerase A4	40424.8	66661.7	31798.7	38913.3
Pdia6	Protein disulfide-isomerase A6	29173.5	52796.6	17952.7	23658.8
Pdlim5	ENH isoform 1b;ENH isoform 1c;ENH isoform 1d;ENH isoform 1e;PDZ and LIM domain protein 5	278.357	2802.22	5400.88	22527.4
Pebp1	Phosphatidylethanolamine-binding protein 1	42266.1	120118	94831.4	140244
Penk	Proenkephalin-A (Fragment);Proenkephalin-A	4038.63	915.717	18790.9	17012.5
Pepd	Xaa-Pro dipeptidase	574.18	4762.46	790.773	1570.17
Pfn1	Profilin-1	137856	253290	173920	218378
Pgam1	Phosphoglycerate mutase 1	41957.7	277561	70798.4	153006
Pgd	6-phosphogluconate dehydrogenase, decarboxylating	30223.9	75125	20363.3	20050.7
Pgk1	Phosphoglycerate kinase 1	212337	335315	282062	348277
Pgm1	Phosphoglucomutase-1	27434.3	90563.5	14394.7	20726.1
Phgdh	D-3-phosphoglycerate dehydrogenase	9246.56	8752.35	9870.46	13362.8
Pkm	Pyruvate kinase PKM	479700	1.78104e+06	651572	991897
Pkp1	Plakophilin-1	1241.84	6158.19	13354.6	6281.45
Plau	Urokinase-type plasminogen activator	9706.43	33823.9	26.6767	80.6733
Plbd2	Putative phospholipase B-like 2	26053.6	70531	32327.3	55390.8
Pld3	Phospholipase D3	3998.2	37054.5	3298.13	8452.77
Plec	Plectin;Plectin;Isoform PLEC-1D of Plectin;Isoform PLEC-1E,2A of Plectin;Isoform PLEC-1E of Plectin;Isoform PLEC-1F of Plectin;Isoform PLEC-1G of Plectin;Isoform PLEC-1H of Plectin;Isoform PLEC-1I of Plectin;Isoform PLEC-1 of Plectin;Isoform PLEC-1A of Plectin;Isoform PLEC-1B,2A of Plectin;Isoform PLEC-1B of Plectin;Isoform PLEC-0,1C of Plectin;Isoform PLEC-0,1C,2A of Plectin;Isoform PLEC-0,1C,2A…	27232.9	86551.6	46638.5	52257
Plg	Plasminogen	21179.5	83816.4	26236.1	42360.2
Plod1	Procollagen-lysine,2-oxoglutarate 5-dioxygenase 1	19375.3	24183	7002.35	7363.99
Plod2	Procollagen-lysine,2-oxoglutarate 5-dioxygenase 2;Procollagen-lysine,2-oxoglutarate 5-dioxygenase 2	200.243	1450.57	749.953	8366.36
Plod3	Procollagen-lysine,2-oxoglutarate 5-dioxygenase 3	5316.03	8932.97	1403.8	2518.2
Pls3	Plastin-3 (Fragment);Plastin-3;Plastin-3	115091	399287	170057	215032
Pnp	Purine nucleoside phosphorylase	8111.3	36147.7	7927.6	12642.3
Postn	Periostin	5025.97	6666.89	17704.3	37948
Ppia	Peptidyl-prolyl cis-trans isomerase A	640303	940290	832175	909735
Ppib	Peptidyl-prolyl cis-trans isomerase B	321804	455178	235526	270513
Ppic	Peptidyl-prolyl cis-trans isomerase C	1740.76	2740.24	15807.4	17077.5
Prdx1	Peroxiredoxin-1 (Fragment);Peroxiredoxin-1 (Fragment);Peroxiredoxin-1	159232	530837	204407	245199
Prdx2	Peroxiredoxin-2	44738.9	104558	80552.2	105329
Prdx4	Peroxiredoxin-4 (Fragment);Peroxiredoxin-4	1657.25	1637.59	1063.87	2831.26
Prdx5	Peroxiredoxin-5, mitochondrial;Peroxiredoxin-5, mitochondrial;Isoform Cytoplasmic+peroxisomal of Peroxiredoxin-5, mitochondrial	25433.4	66174.3	36306.9	72420.2
Prdx6	Peroxiredoxin-6;Peroxiredoxin-6;Peroxiredoxin 6	261572	696331	260435	400881
Prelp	Prolargin	645.597	13281.3	2100.41	4850.3
Prg4	Proteoglycan 4	36336.1	85683.8	765.36	1038.86
Prkcsh	Glucosidase 2 subunit beta;Isoform 2 of Glucosidase 2 subunit beta	19648.8	34336	24680.7	32545.7
Prl2c2;Prl2c3	Prolactin-2C2;Prolactin-2C3	14782.3	119989	633.16	808.423
Pros1	Vitamin K-dependent protein S	18717.1	57340.6	4886.03	5218.79
Psap	Prosaposin	113466	506427	80583.4	93340.5
Psma1	Proteasome subunit alpha type-1	52107.5	88829.8	81871.9	98751.1
Psma3	Proteasome subunit alpha type-3	50751.4	73490.3	73116.6	80573.2
Psma4	Proteasome subunit alpha type-4	55252.3	83449.5	74528.3	86791.7
Psma6	Proteasome subunit alpha type-6	257026	383037	338264	356771
Psma7	Proteasome subunit alpha type-7	71788.8	97881.4	98102.5	111163
Psmb1	Proteasome subunit beta type-1	44235.2	67560.3	63534.2	70784.4
Psmb2	Proteasome subunit beta type-2	7280.63	9607.03	10456.6	14632.8
Psmb4	Proteasome subunit beta type-4	29007.6	40311.4	40822.6	44100.2
Psmb5	Proteasome subunit beta type-5	22589	23509.8	34032.9	42656.7
Psmb6	Proteasome subunit beta type-6	27580	34670.5	40291.2	45538.6
Psmb7	Proteasome subunit beta type-7	24635.3	36003.2	37194.5	41799.9
Psmb8	Proteasome subunit beta type (Fragment);Proteasome subunit beta type-8	103.63	9258.78	53.1367	27.6467
Psme1	Proteasome activator complex subunit 1;Proteasome activator complex subunit 1 (Fragment);Proteasome activator complex subunit 1;Proteasome activator complex subunit 1	876.647	5214.05	2568.1	4096.67
Ptk7	Inactive tyrosine-protein kinase 7	10038.3	41575.2	11498	39096.7
Ptma	Prothymosin alpha	146371	188421	222192	208426
Ptx3	Pentraxin-related protein PTX3	353441	77775.3	14242.3	1354.67
Pygl	Glycogen phosphorylase, liver form	17267.5	37739.1	1769.73	1846.55
Qsox1	Sulfhydryl oxidase 1;Isoform 2 of Sulfhydryl oxidase 1;Isoform 3 of Sulfhydryl oxidase 1	53050.6	70563.7	25399.6	26249.3
Rac3;Rac3;Rac1;Rac1	RAS-related C3 botulinum substrate 3, isoform CRA_a (Fragment);Ras-related C3 botulinum toxin substrate 3;Ras-related C3 botulinum toxin substrate 1;RAS-related C3 botulinum substrate 1, isoform CRA_a	9788.2	30274.6	10392.3	7737.27
Rack1	Receptor of activated protein C kinase 1	26499.2	26154.2	28165.3	31172.6
Rad23b	UV excision repair protein RAD23 homolog B	13631.5	19898.6	10628.5	13599.7
Ran	GTP-binding nuclear protein Ran	22783.2	32029	19487	22756.7
Rarres2	Retinoic acid receptor responder protein 2	37.0833	26572.1	71.37	23.0567
Rbmx;Rbmx;Rbmxl1;Rbmx;Rbmx	RNA binding motif protein, X chromosome, isoform CRA_b;RNA-binding motif protein, X chromosome (Fragment);RNA binding motif protein, X-linked-like-1;RNA-binding motif protein, X chromosome;Isoform 2 of RNA-binding motif protein, X chromosome	17641.6	24702.3	32664.4	40160.9
Rcn1	Reticulocalbin-1	27134.9	33917.5	28974.9	43918.3
Rdx	Radixin	95424	379656	240618	341377
Rnase4	Ribonuclease 4	19520.4	68738.1	15749.3	17262.6
Rnh1	Ribonuclease inhibitor	4081.96	8587.42	17687.1	26114.2
Rpl10a	Ribosomal protein	94122.7	89443.5	89470.1	113195
Rpl12	60S ribosomal protein L12	38501.9	44064.2	47569.5	39159.4
Rpl13-ps3;Rpl13	60S ribosomal protein L13	9087.26	7610.33	7033.92	7438.73
Rpl22	60S ribosomal protein L22	12969.4	15140	11005.5	11605.2
Rpl4	60S ribosomal protein L4	27780.6	15846.2	12898.7	12312.9
Rplp0	60S acidic ribosomal protein P0	35936.8	46933.9	35316	33337.6
Rplp2	60S acidic ribosomal protein P2	17596.6	19225.7	18717.7	26382.6
Rps12;Rps12-ps3	40S ribosomal protein S12	9242.64	12605.2	13378.5	16814.6
Rps14	40S ribosomal protein S14	9517.13	7323.82	10982.6	9572.98
Rps16	40S ribosomal protein S16	41887.6	40506.1	36212.8	42961.8
Rps2-ps6;Rps2;Rps2;Rps2	Protein Rps2-ps6;40S ribosomal protein S2 (Fragment);40S ribosomal protein S2;40S ribosomal protein S2	17844.1	16843.7	18234.9	16763.3
Rps25	40S ribosomal protein S25	10857.3	9070.8	10524.7	7649.92
Rps28	40S ribosomal protein S28 (Fragment);40S ribosomal protein S28	14386	15195.7	18839.6	21011.3
Rps3	40S ribosomal protein S3	40411.4	38122.5	39396.5	45209.2
Rps6	40S ribosomal protein S6	15632.3	13120.6	12396.1	11342.5
Rps8	40S ribosomal protein S8	33584	25136.2	24591.1	24743.9
Rps9	40S ribosomal protein S9	37470.1	30870.9	30513.7	30535.1
Rpsa	40S ribosomal protein SA	19895	18520.7	23549.5	28721.4
Rrbp1	Ribosome-binding protein 1	9088.14	10594.1	7250.99	15854.3
Rsu1	Ras suppressor protein 1	4043.18	14477.9	11897.5	19213
S100a11	Protein S100-A11	14746.4	13934.4	20330.3	27831.7
S100a4	Protein S100-A4 (Fragment);Protein S100-A4	233620	708865	19549.3	14355.1
S100a6	Protein S100-A6	354254	814387	99154.7	108602
Scpep1	Retinoid-inducible serine carboxypeptidase	641.427	14872.2	259.9	424.313
Sdc4	Syndecan-4	8648.99	14263.3	1189.13	956.263
Selenbp2;Selenbp1;Selenbp2	Selenium-binding protein 2;Selenium-binding protein 1;Selenium-binding protein 2	11633.9	27218.5	13540.2	1012.67
2023-09-11	Septin-11;Septin 11, isoform CRA_b;Septin-11;Isoform 2 of Septin-11;Isoform 3 of Septin-11	7593.55	26352.8	11543.3	18399.6
2023-09-02	Septin-2 (Fragment);Septin-2 (Fragment);Septin-2;Septin-2 (Fragment);Septin-2	5508.54	19478.7	7890.03	9701.74
2023-09-07	Septin-7	1997.06	10924.4	4237.48	6925.51
Serpina3n	Serine (Or cysteine) peptidase inhibitor, clade A, member 3N, isoform CRA_a;Serine protease inhibitor A3N	6642.38	16608.3	95515.3	78331.5
Serpinb1a	Leukocyte elastase inhibitor A	2678.36	25293.5	18433.3	12073.7
Serpinb6a;Serpinb6	Serpin B6	80268.5	268443	98225.4	129756
Serpinb9	Protein Serpinb9	30.0333	346.48	17882.7	9164.01
Serpinc1	Antithrombin-III	48802.5	135565	71252.5	68928.8
Serpine1	Plasminogen activator inhibitor 1	806044	493300	322001	709755
Serpine2	Glia-derived nexin	57398.1	616659	129351	84591.2
Serpinf1	Pigment epithelium-derived factor	2.44579e+06	2.99364e+06	413687	296434
Serping1	Plasma protease C1 inhibitor	28943	173460	2248.29	987.48
Serpinh1	Serpin H1	33599.7	34241	58956.1	102661
Set	Protein SET (Fragment);Protein SET;Isoform 2 of Protein SET	32373.8	36043.1	52271.6	53896.4
Sfpq	Splicing factor, proline- and glutamine-rich	9209.09	4832.43	8015.19	9226.34
Sfrp1	Secreted frizzled-related protein 1	60864.4	51878.1	3679.69	3466.97
Skp1	S-phase kinase-associated protein 1	1536.8	9737.94	6141.5	8614.74
Smoc1	SPARC-related modular calcium-binding protein 1;SPARC-related modular calcium-binding protein 1;SPARC-related modular calcium-binding protein 1;SPARC-related modular calcium-binding protein 1;Isoform 2 of SPARC-related modular calcium-binding protein 1	29.84	4.89	10251.3	5802.35
Smoc2	SPARC-related modular calcium-binding protein 2	17631.8	19923.4	10618.4	18752.8
Snrpd2	Small nuclear ribonucleoprotein Sm D2	9374.75	9270.1	10460.8	12626.2
Snrpd3	Small nuclear ribonucleoprotein Sm D3	15883.5	12412.9	14953.3	17205.6
Sod1	Superoxide dismutase [Cu-Zn]	131560	314111	406303	666189
Sod2	Superoxide dismutase [Mn], mitochondrial	5541.23	15548.9	8870.21	23756.5
Sod3	Extracellular superoxide dismutase [Cu-Zn]	226288	606303	3073.6	237.337
Sparc	SPARC	2.25165e+06	956436	1.82548e+06	2.204e+06
Spon1	Spondin-1	79305.4	73955.5	970.763	5846.31
Spp1	Osteopontin	29866.8	1.42269e+06	271542	1.21955e+06
Sptan1	Spectrin alpha chain, non-erythrocytic 1;Spectrin alpha chain, non-erythrocytic 1;Spectrin alpha chain, non-erythrocytic 1;Spectrin alpha chain, non-erythrocytic 1;Spectrin alpha chain, non-erythrocytic 1;Isoform 2 of Spectrin alpha chain, non-erythrocytic 1	9418.14	37055.5	16590.1	25045.3
Sptbn1	Spectrin beta chain, non-erythrocytic 1 (Fragment);Spectrin beta chain, non-erythrocytic 1;Isoform 2 of Spectrin beta chain, non-erythrocytic 1	18063	38361.5	17293.4	23086.5
Srm	Spermidine synthase	3141.36	9684.93	2402.85	3126.72
Srsf1	Serine/arginine-rich-splicing factor 1;Serine/arginine-rich splicing factor 1;Isoform 2 of Serine/arginine-rich splicing factor 1;Isoform 3 of Serine/arginine-rich splicing factor 1	7054.77	26878.9	12834.8	14378.4
Srsf2	Serine/arginine-rich splicing factor 2	11812.4	18459.3	14522.2	22479.1
St13	Hsc70-interacting protein	4299.47	14660.9	11219	23767.3
Stip1	Stress-induced-phosphoprotein 1	13855.6	21367.5	22982.5	33673
Stmn1	Stathmin (Fragment);Stathmin;Stathmin	11949.4	10128.6	20950.7	12903
Svep1	Sushi, von Willebrand factor type A, EGF and pentraxin domain-containing protein 1	95497.6	44574.7	2747.11	562.583
Syncrip	Heterogeneous nuclear ribonucleoprotein Q;Heterogeneous nuclear ribonucleoprotein Q;Heterogeneous nuclear ribonucleoprotein Q;Heterogeneous nuclear ribonucleoprotein Q;Heterogeneous nuclear ribonucleoprotein Q;Heterogeneous nuclear ribonucleoprotein Q;Isoform 2 of Heterogeneous nuclear ribonucleoprotein Q	5945.3	6565.07	7162.91	9939.25
Tagln	Transgelin	262821	652561	504350	1.26613e+06
Tagln2	Transgelin-2	146808	388788	466725	508795
Taldo1	Transaldolase	24411.3	51907.7	56470.7	52939.2
Tcn2	Transcobalamin-2	6779.67	23245.6	4531.57	5768.1
Tgfbi	Transforming growth factor-beta-induced protein ig-h3	84034.6	69695.9	60058	51663.7
Tgfbr3	Transforming growth factor beta receptor type 3	55115.8	27204.4	27.3367	204.977
Thbs1	Thrombospondin-1	72552.6	170956	303190	402571
Thbs2	Thrombospondin-2	165036	417389	44347	124007
Thbs4	Thrombospondin-4	196108	138854	2245.09	1706.8
Thop1	Thimet oligopeptidase	857.477	2380.51	3377.7	2831.74
Timp1	Metalloproteinase inhibitor 1	212521	361863	88510.1	100956
Timp2	Metalloproteinase inhibitor 2	71042.4	175715	52501.1	62755.3
Tkt	Transketolase	63188.2	147064	110888	124699
Tln1	Talin-1	1902.16	6584.94	2377.75	4524.97
Tmem106b	Transmembrane protein 106B	1194.54	11794	2660.32	7037.24
Tmpo	Lamina-associated polypeptide 2, isoforms beta/delta/epsilon/gamma;Isoform Delta of Lamina-associated polypeptide 2, isoforms beta/delta/epsilon/gamma;Isoform Epsilon of Lamina-associated polypeptide 2, isoforms beta/delta/epsilon/gamma;Isoform Gamma of Lamina-associated polypeptide 2, isoforms beta/delta/epsilon/gamma;Lamina-associated polypeptide 2, isoforms alpha/zeta;Isoform Zeta of Lamina-as…	1954.69	5336.59	9064.62	5968.54
Tmsb4x	Isoform Short of Thymosin beta-4	37592.1	96594	301130	545415
Tnc	Tenascin;Isoform 2 of Tenascin;Isoform 3 of Tenascin;Isoform 4 of Tenascin	69456.3	9382.15	40373.7	49979.7
Tnn	Tenascin-N	89199.4	893.403	6059.87	9.97
Tpi1	Triosephosphate isomerase	184430	306978	327095	427554
Tpm1	Tropomyosin alpha-1 chain	247533	698362	799719	1.89301e+06
Tpm1i	Tropomyosin 1, alpha, isoform CRA_k	3252.42	17999	32425.7	44905.6
Tpm2	Isoform 2 of Tropomyosin beta chain	46315.7	106844	104719	242805
Tpm3-rs7;Tpm3	Protein Tpm3-rs7;Isoform 2 of Tropomyosin alpha-3 chain	26063.7	100821	89852.5	164285
Tpm4	Tropomyosin alpha-4 chain	415457	1.33384e+06	736404	1.46056e+06
Tsta3	GDP-L-fucose synthase	2906.38	8423.17	7281.86	8751.23
Tuba1b;Tuba1c	Tubulin alpha-1B chain;Tubulin alpha-1C chain	192883	331321	215723	357590
Tubb4b	Tubulin beta-4B chain	29213.9	42094.7	31868.3	35742.7
Tubb5	Tubulin beta-5 chain	160462	212931	158418	224399
Txndc12	Thioredoxin domain-containing protein 12	3773.91	10353.5	5331.6	6288.22
Txndc5	Thioredoxin domain-containing protein 5	19607.6	26095.8	21079.4	25502.1
Uba1	Ubiquitin-like modifier-activating enzyme 1	9377.81	27128.8	9880.72	14720.3
Ube2n	Ubiquitin-conjugating enzyme E2 N	13572.2	28011.1	22453.8	28084.2
Ugdh	UDP-glucose 6-dehydrogenase	957.297	11800.2	352.21	452.673
Ugp2	UTP--glucose-1-phosphate uridylyltransferase;Isoform 2 of UTP--glucose-1-phosphate uridylyltransferase	6037.67	37580.5	3391.09	5329.29
Vat1	Synaptic vesicle membrane protein VAT-1 homolog	2495.75	18010.7	3989.93	6627.36
Vcam1	Vascular cell adhesion protein 1 (Fragment);Vascular cell adhesion protein 1;Isoform 2 of Vascular cell adhesion protein 1;Vascular cell adhesion protein 1	16219.2	28848.7	6337.09	15365.1
Vcan	Versican core protein;MCG116562, isoform CRA_a	108231	44355.4	7896.82	16544.8
Vcl	Vinculin	142976	387776	218339	354596
Vcp	Transitional endoplasmic reticulum ATPase	56804.5	168297	67073.1	64375.3
Vdac2	Voltage-dependent anion-selective channel protein 2 (Fragment);Voltage-dependent anion-selective channel protein 2	10755.2	9321.56	10440.9	9633.47
Vim	Vimentin	416172	1.88876e+06	832230	975320
Vps35	Vacuolar protein sorting-associated protein 35	1176.54	10762.6	2620.97	8386.54
Wdr1	WD repeat-containing protein 1	112906	187546	122945	170136
Xdh	Xanthine dehydrogenase/oxidase	16361.7	91636.1	13404.9	23517
Ywhab	14-3-3 protein beta/alpha;Isoform Short of 14-3-3 protein beta/alpha	20290.5	70484.6	46075.6	69327
Ywhae	14-3-3 protein epsilon	356270	778392	568844	718446
Ywhag	14-3-3 protein gamma	71050.6	182824	135205	189319
Ywhah	14-3-3 protein eta	20056.9	47550.1	46579.2	63684.6
Ywhaq	14-3-3 protein theta (Fragment);14-3-3 protein theta (Fragment);14-3-3 protein theta;Isoform 2 of 14-3-3 protein theta	15876.6	57786.4	37546	60529.8
Ywhaz	14-3-3 protein zeta/delta	171988	491371	317093	444655
Zyx	Zyxin;Zyx protein	31.8467	2983.14	2314.26	10256.7
