# Supplementary material for: A natural variation-based screen in mouse cells reveals USF2 as a regulator of the DNA damage response and cellular senescence
Source: G3 (Bethesda). 2023 Apr 25;13(7):jkad091. doi: 10.1093/g3journal/jkad091 (PMC10320765; doi:10.1093/g3journal/jkad091)
Supplement: jkad091_Supplementary_Data [file jkad091_supplementary_data.zip › Table_S5_G3-2023-404074.xlsx]

## Sheet: Table S5
Transcription_factor	fisher_pval	BH
Usf2	0.000289565	0.049026
Crebbp	0.000802908	0.049026
Gata2	0.000937869	0.049026
Prdm1	0.00103944	0.049026
Pbx1	0.00123803	0.049026
Arntl	0.00241173	0.0795869
Brd9	0.00298812	0.0845212
Erg	0.00351514	0.0869998
Foxp3	0.00498938	0.0952622
Kdm4c	0.00508875	0.0952622
Nkx3-1	0.00564638	0.0952622
Hnf4a	0.00577346	0.0952622
Smc1a	0.00712212	0.0995559
Nelfe	0.00801969	0.0995559
Shox2	0.00803845	0.0995559
Elf1	0.00804492	0.0995559
Cdk6	0.00932452	0.108603
Irf4	0.0101497	0.111646
Ncor1	0.0112993	0.111949
Etv6	0.0116942	0.111949
Men1	0.0126211	0.111949
Klf5	0.0133506	0.111949
Kdm2b	0.0135674	0.111949
Jund	0.0139798	0.111949
Atrx	0.014135	0.111949
Gata4	0.0166425	0.123485
Taf12	0.0168774	0.123485
Ar	0.0174626	0.123485
Tcf7	0.0188458	0.128671
Chd4	0.0196973	0.130002
Ppara	0.0208407	0.133111
Esr1	0.0225482	0.137984
Nr1h3	0.0235642	0.137984
Rag1	0.0236943	0.137984
Yy1	0.0245817	0.139062
Dnmt3a	0.0289194	0.159057
Foxa1	0.0298775	0.159885
Pparg	0.0338392	0.174636
Dnmt3b	0.0343979	0.174636
Bhlhe40	0.0371961	0.182369
Cbfb	0.038455	0.182369
Srf	0.0389695	0.182369
Gtf2b	0.0396054	0.182369
Hdac3	0.0410726	0.184827
Elf5	0.0440137	0.189985
Hdac1	0.0442124	0.189985
Creb1	0.0450975	0.189985
Ncapd3	0.0484811	0.196587
Nr1d2	0.0486503	0.196587
Hand2	0.0583993	0.229672
Prdm13	0.059158	0.229672
Kmt2b	0.061368	0.23367
Brd2	0.0673025	0.246935
Tet2	0.0673458	0.246935
Zic2	0.0701961	0.250086
Hcfc1	0.0707315	0.250086
Mef2c	0.0734303	0.252031
Batf	0.0738273	0.252031
Meis1	0.0760031	0.255061
Med12	0.0796545	0.26286
Vdr	0.093877	0.304716
Esrrb	0.0955261	0.305067
Rxra	0.099203	0.311781
Dmc1	0.106947	0.325831
Kmt2d	0.106965	0.325831
Ldb1	0.117006	0.351018
Ncor2	0.121273	0.358389
Mta2	0.126641	0.365098
Smad4	0.129656	0.365098
Pou5f1	0.131878	0.365098
Isx	0.132738	0.365098
Rest	0.133163	0.365098
Atf3	0.1358	0.365098
Stat4	0.138072	0.365098
Fli1	0.138295	0.365098
Gata3	0.140356	0.365664
Cdx2	0.153263	0.38845
Tal1	0.155864	0.38845
Trim28	0.157939	0.38845
Rara	0.159498	0.38845
Stat3	0.160472	0.38845
Gps2	0.160888	0.38845
Kmt2a	0.163794	0.38845
Rag2	0.165925	0.38845
Stat5a	0.166759	0.38845
Rela	0.173285	0.393407
Zbtb17	0.173296	0.393407
Suz12	0.175652	0.393407
Notch1	0.176835	0.393407
Hey2	0.18055	0.397211
Irf8	0.182888	0.397933
Onecut2	0.187881	0.400102
Stat1	0.187927	0.400102
Kmt2c	0.192972	0.405415
Twist2	0.194517	0.405415
Ets1	0.202125	0.411796
Sox2	0.20216	0.411796
Hdac2	0.203818	0.411796
Foxa2	0.225308	0.442004
Tead4	0.230123	0.442004
Nr1d1	0.23142	0.442004
Rnf2	0.232052	0.442004
Pgr	0.234627	0.442004
Nfe2l2	0.238047	0.442004
Gfi1	0.238475	0.442004
Nr6a1	0.241686	0.442004
Pbrm1	0.244557	0.442004
Brca1	0.247137	0.442004
Gata1	0.24998	0.442004
Setd1a	0.251918	0.442004
Srebf1	0.253397	0.442004
Tbp	0.253568	0.442004
Junb	0.254382	0.442004
Satb1	0.254487	0.442004
Kdm6a	0.269752	0.463014
Irf3	0.27126	0.463014
Irf1	0.275333	0.464058
Pcgf6	0.27656	0.464058
Trim33	0.280506	0.466725
Nipbl	0.286045	0.471896
Nelfa	0.288381	0.471896
Anpep	0.297466	0.476652
Smc3	0.299561	0.476652
Tbx3	0.301403	0.476652
Sox9	0.302497	0.476652
Smad3	0.303324	0.476652
Purb	0.308505	0.480976
Stat6	0.318091	0.492046
Cebpa	0.323563	0.496102
Atf2	0.325724	0.496102
Med1	0.343436	0.519087
Ncoa3	0.354514	0.526929
Zeb1	0.354855	0.526929
Sp1	0.356609	0.526929
Fos	0.365722	0.536053
Ezh2	0.368198	0.536053
Sox17	0.371047	0.536258
Jun	0.377157	0.537303
Pax5	0.377197	0.537303
Stag2	0.390628	0.54495
Olig2	0.392331	0.54495
Rfx1	0.394905	0.54495
Nr3c1	0.396247	0.54495
Arnt2	0.396327	0.54495
Sin3a	0.402704	0.549899
Ptf1a	0.406346	0.551072
Tp53	0.409405	0.551444
Ikzf1	0.412384	0.551703
Kdm1a	0.418412	0.556011
Nanog	0.423351	0.558823
Tcf3	0.44455	0.582432
Zfp57	0.447119	0.582432
Bcl11b	0.455205	0.589089
Hnf1a	0.484394	0.622792
Esr2	0.504955	0.642222
Ebf1	0.505993	0.642222
Rfx3	0.519342	0.651641
Nr4a1	0.519997	0.651641
Six4	0.528859	0.654183
Klf4	0.533188	0.654183
Ctcf	0.534844	0.654183
Baz1b	0.535241	0.654183
Mecp2	0.542464	0.658166
Rad51	0.545147	0.658166
Rad21	0.550785	0.658808
Myod1	0.552334	0.658808
Runx1	0.561826	0.666117
Tbx21	0.565327	0.666278
Smarca4	0.582497	0.682452
Brd4	0.60744	0.706819
Tp63	0.616012	0.706819
Nfia	0.616901	0.706819
Hey1	0.619779	0.706819
Tcf12	0.621144	0.706819
Smad2	0.638255	0.72214
Myc	0.646152	0.722924
Neurog2	0.64625	0.722924
Ep300	0.65023	0.723289
Cebpb	0.654761	0.724261
E2f1	0.660418	0.72646
Tbx5	0.668701	0.731507
Yap1	0.678642	0.738303
Ebf2	0.705119	0.762916
Tfap2c	0.723328	0.778363
Spi1	0.755363	0.808443
Smarcad1	0.787774	0.83561
Tet1	0.789187	0.83561
Nrf1	0.804763	0.846964
Rbpj	0.808466	0.846964
Ascl1	0.813191	0.847431
Utf1	0.838273	0.868995
Mfsd11	0.847853	0.874348
Runx2	0.858925	0.881177
Arid3a	0.895767	0.913978
Otx2	0.90013	0.913978
Stat5b	0.956394	0.964397
Cbx7	0.959526	0.964397
Epop	0.983177	0.983177
