# Supplementary material for: A natural variation-based screen in mouse cells reveals USF2 as a regulator of the DNA damage response and cellular senescence
Source: G3 (Bethesda). 2023 Apr 25;13(7):jkad091. doi: 10.1093/g3journal/jkad091 (PMC10320765; doi:10.1093/g3journal/jkad091)
Supplement: jkad091_Supplementary_Data [file jkad091_supplementary_data.zip › Table_S6_G3-2023-404074.xlsx]

## Sheet: Table S6
Genes	SCR.CONT	Usf2.CONT	SCR.6HR	Usf2.6HR	SCR.SEN.10d	Usf2.SEN.10d	SCR.SEN.20d	Usf2.SEN.20d
0610009B22Rik	50.6782	56.0464	67.7696	49.8569	54.4201	65.6024	78.2583	87.0401
0610009O20Rik	13.3422	14.1686	10.9226	9.02103	10.991	9.5382	10.344	10.6855
0610010F05Rik	11.1353	9.11904	3.71925	8.76335	12.3784	9.15577	13.1559	11.7735
0610010K14Rik	1.74436	1.33228	1.25435	1.19724	0.844072	0.539686	0.102725	0.303969
0610012G03Rik	59.71	55.3953	65.8339	46.5307	38.5703	46.374	50.006	55.4253
0610030E20Rik	14.949	15.1009	16.1164	14.3118	12.0655	12.2095	8.78324	9.78694
0610037L13Rik	13.5517	14.756	16.1128	16.2008	10.4159	10.5488	11.6176	13.656
0610040J01Rik	6.97066	4.18009	7.97102	3.04024	10.9085	4.01803	2.67471	2.02704
1110004E09Rik	20.902	23.3435	32.6334	31.3344	31.9134	31.4584	16.6698	16.9789
1110004F10Rik	85.0209	81.0515	107.86	99.2788	82.6767	78.5083	104.032	100.749
1110008F13Rik	88.272	80.5351	146.195	136.974	86.5043	71.2845	50.5405	52.5803
1110008L16Rik	12.9368	8.69518	7.25529	9.33121	14.4253	9.00747	6.16851	5.4618
1110008P14Rik	25.6968	25.8186	24.6253	21.5222	25.5254	27.7179	48.1496	59.8248
1110012L19Rik	35.9899	45.8039	66.6165	63.1261	49.3945	42.3393	63.0235	57.1655
1110032A03Rik	13.0957	11.0161	10.5672	8.87053	14.0674	14.4583	10.6344	12.3796
1110034G24Rik	3.66386	2.38169	4.09717	3.60552	3.35916	4.862	5.5201	5.745
1110038F14Rik	43.4986	36.3159	47.0506	35.23	28.2205	31.4208	29.7844	30.1761
1110051M20Rik	30.2527	35.1594	33.6817	32.6385	33.1065	30.7533	17.073	14.7282
1110059E24Rik	15.5991	16.0634	15.7875	14.8249	15.037	15.683	17.5907	18.2178
1110059G10Rik	7.21615	8.24254	6.38805	6.64596	6.82917	6.46671	7.13753	8.97985
1110065P20Rik	50.6621	46.7299	65.2909	65.3698	35.1459	44.3827	13.3673	13.7195
1190002N15Rik	24.8127	23.6437	10.6284	13.0929	20.6658	28.7093	30.5711	37.4123
1500011K16Rik	21.4924	19.0642	25.5859	17.1533	26.9796	31.0162	38.2231	45.437
1500015O10Rik	77.798	60.5515	20.933	19.6233	78.1592	433.894	9.93271	27.2334
1600002K03Rik	21.3812	24.7155	27.1104	26.2129	25.4498	33.1277	39.9302	38.4192
1600012H06Rik	73.4412	68.8294	57.8039	57.1626	59.1554	61.0855	38.2558	37.4869
1600014C10Rik	31.0257	36.2603	28.9299	25.6773	36.3412	34.8246	34.1792	35.3139
1700001O22Rik	0.396303	0.639299	1.03492	0.219077	0.707806	1.28839	0.698592	0.523654
1700003E16Rik	3.51223	4.01777	2.62209	5.60684	7.05454	11.4738	15.0833	11.5853
1700003F12Rik	7.99248	9.41557	4.0086	3.2927	9.56856	6.9689	15.9645	9.86855
1700007K13Rik	0.685451	2.542	75.259	54.5267	24.7123	21.5066	24.018	15.0664
1700012B09Rik	1.36709	3.65335	6.5993	15.1196	18.376	39.2393	48.0379	55.0038
1700014D04Rik	0.948312	0.388915	1.31472	1.0033	2.8271	1.65693	1.84023	2.04786
1700017B05Rik	45.6077	42.0891	40.4316	46.0019	46.6279	33.1072	37.2793	36.2858
1700019D03Rik	0.152762	0.425879	0.130827	0.217908	0.273028	0.557685	0.629733	0.147868
1700020D05Rik	0.640628	0.549582	1.46801	0.819852	0.587791	1.74455	0.381523	0.471986
1700020L24Rik	18.7334	21.6421	10.1039	10.6875	15.0223	9.14775	2.96788	3.20677
1700021F05Rik	10.2836	10.0961	7.94124	8.2705	7.21062	9.23736	11.4763	10.2843
1700022I11Rik	49.4215	53.3865	60.6024	69.5903	62.1157	49.2964	0.0857628	0.116993
1700023F06Rik	0.900939	1.34147	0.816748	0.459641	1.37772	4.01006	6.43859	4.89544
1700025G04Rik	4.59717	4.50158	2.68091	2.97246	4.93142	6.10427	6.93946	8.35026
1700029I15Rik	5.94858	6.72921	5.35356	5.14929	9.53557	10.6581	3.32318	3.18656
1700029J07Rik	0.817263	0.760875	0.893744	0.334858	1.01059	2.95581	0.924079	0.999957
1700030J22Rik	1.33946	0.867481	0.645974	0.792197	0.531152	2.01387	1.36519	2.08079
1700030K09Rik	20.793	23.4149	23.0523	24.2095	23.4856	22.473	11.8697	10.3763
1700034I23Rik	0.371426	0.517622	0.155828	0.0330591	0	0.133788	0	0.267024
1700037C18Rik	21.0334	23.1686	20.3332	19.7912	22.1409	24.2681	1.14676	1.28588
1700037H04Rik	42.7138	43.0777	60.422	53.8728	43.9311	56.1803	52.9945	60.2053
1700056E22Rik	6.26339	4.3744	6.17932	4.56781	2.34837	1.97879	3.67486	4.99928
1700066B19Rik	0.384257	0.361451	0.0707068	0.289711	1.44894	0.88794	0.137305	0.334206
1700067K01Rik	0.687305	0.637496	0	1.09198	0.613322	0.857675	0.696664	0.709445
1700088E04Rik	12.9474	14.7425	23.9567	24.0761	17.9138	13.5544	0.515258	0.365475
1700092M07Rik	0	1.12008	2.65986	1.02629	0.787579	2.45173	0.766801	0.431899
1700102P08Rik	0.529192	0.634261	0.768621	1.24152	0.809244	0.92236	0.630315	1.15919
1700109H08Rik	0.949752	1.26595	0.894095	1.75834	2.78566	1.58333	0.826903	0.361283
1700123O20Rik	56.7104	60.3993	67.88	72.6879	59.3599	64.4891	65.8284	67.0346
1810013L24Rik	41.5502	38.6237	33.8012	36.2467	52.527	56.2139	61.2968	54.757
1810022K09Rik	1.77491	1.66328	2.20803	2.05283	2.84517	2.05029	1.88879	1.99375
1810024B03Rik	0.757778	1.28728	1.05552	0.813234	0.562235	0.594707	1.59106	1.27271
1810030O07Rik	40.9794	43.0928	23.2312	22.5668	36.4186	35.2265	44.4523	45.5234
1810032O08Rik	3.93086	5.70215	7.95384	9.20666	2.50104	3.32608	1.40322	1.4682
1810037I17Rik	91.359	104.851	121.634	103.108	83.9866	95.9825	133.315	142.382
1810043G02Rik	10.918	10.5634	11.7719	10.4647	13.3366	15.78	19.1917	21.7883
1810055G02Rik	112.822	115.293	113.761	97.0568	94.2707	106.796	89.3892	107.871
1810062G17Rik	0.478655	1.51212	0.220192	0.332733	0.878354	0.476288	1.28277	0.418148
2010107E04Rik	91.4585	92.5727	113.832	113.061	66.8981	89.8856	176.363	179.374
2010111I01Rik	2.77916	3.75901	4.15143	4.72299	8.43297	7.22812	4.46651	4.47381
2200002D01Rik	41.5907	39.8906	46.1625	48.5564	40.0035	40.1246	17.1854	18.7275
2210016F16Rik	37.1888	38.3666	36.233	37.1597	39.3193	41.6562	55.6661	55.4152
2210016L21Rik	22.6863	26.5727	25.3409	22.8723	25.6169	23.2061	26.1223	29.7985
2210408I21Rik	3.21316	3.58031	2.56443	2.71434	3.08227	2.56616	3.79842	3.40917
2300009A05Rik	6.08429	5.90496	12.1111	9.27603	9.00273	10.6099	0.584302	0.794984
2310009B15Rik	7.47712	6.87161	8.06872	7.84943	4.29998	5.55968	10.4618	5.95614
2310011J03Rik	50.9652	53.7759	84.694	71.7681	62.3783	53.3087	77.2455	71.8694
2310022A10Rik	13.7939	10.7528	23.7726	21.8948	11.1816	12.825	12.5499	13.7392
2310022B05Rik	178.668	181.816	168.476	157.138	173.587	170.468	178.1	190.283
2310033P09Rik	23.9001	29.9724	26.2568	29.7541	22.4864	34.6363	20.7651	19.1023
2310035C23Rik	15.0872	15.3951	11.9963	14.3124	16.8315	13.0932	16.791	17.0278
2310039H08Rik	36.3369	27.8491	28.4034	19.7471	13.521	14.3775	27.6048	24.5788
2310057M21Rik	3.03696	2.70716	3.36141	3.8561	3.71317	2.65567	2.603	2.42836
2310061I04Rik	9.32078	9.4765	21.058	16.4131	14.2658	18.9816	22.6718	22.2116
2410002F23Rik	12.825	12.6556	15.694	15.4474	10.1616	7.31288	8.11376	5.84198
2410004B18Rik	17.1469	23.0072	29.1799	25.811	21.9765	20.2191	25.0539	19.8902
2410004P03Rik	0.748047	0.440454	0.258612	0.0505125	0.503915	1.0116	0.605723	0.866234
2410015M20Rik	85.7313	98.0915	115.684	97.6262	84.1828	86.2591	115.128	122.974
2410089E03Rik	12.9539	13.1358	5.31304	6.71208	12.6457	10.9753	16.1674	13.2402
2410131K14Rik	3.64687	3.96312	4.86115	3.92593	5.97537	5.07799	5.51651	5.12692
2510009E07Rik	22.3112	24.3325	17.8604	17.5177	21.5561	18.1977	15.4591	15.9859
2510039O18Rik	122.324	120.275	118.701	111.387	120.782	119.73	121.097	135.962
2610001J05Rik	18.4598	22.2013	17.4802	18.6977	18.7312	23.3218	24.0371	23.3987
2610002M06Rik	8.19758	7.80949	4.77502	4.98918	8.66591	8.623	11.249	9.74812
2610008E11Rik	24.3988	26.987	8.81157	13.3208	25.9706	22.9508	13.2796	13.1131
2610301B20Rik	27.3026	31.4465	23.2277	22.4935	36.1441	44.0131	50.3414	44.5241
2610318N02Rik	1.06623	0.652724	0.336879	1.02986	0.345471	0.0487514	0.855369	0.43883
2610507B11Rik	97.5522	90.8122	86.4729	88.8965	121.9	100.221	138.117	126.657
2610528A11Rik	4.25764	2.37723	1.38963	1.09068	0.966401	8.18919	3.05794	2.56974
2700049A03Rik	7.94935	7.27831	4.75941	4.87186	6.08441	6.27577	9.44186	7.18785
2700062C07Rik	7.93245	12.8181	16.8452	14.766	13.3976	11.4893	14.5715	15.063
2700081O15Rik	43.2009	41.9946	25.2297	25.1623	34.9637	36.4878	44.2326	36.7304
2700097O09Rik	1.98343	1.99092	2.48784	1.84006	1.62901	2.5008	2.01711	1.92718
2810004N23Rik	18.1485	17.2091	19.8917	18.9855	15.81	12.7029	12.7504	10.5344
2810006K23Rik	9.85753	10.69	11.3635	5.59659	7.2388	7.66349	10.0333	10.5034
2810021J22Rik	3.49396	4.04614	4.20922	4.6355	4.32119	4.99358	3.12382	4.61608
2810403A07Rik	21.3572	20.7572	29.9808	29.7342	26.9837	29.8898	25.2154	21.8632
2810408A11Rik	3.20213	2.59795	1.48007	1.73525	1.0023	1.4611	0.328999	1.28692
2810474O19Rik	11.757	12.043	3.90532	6.55242	15.8364	11.6752	14.2399	11.6364
2900026A02Rik	6.22334	6.54406	4.05226	5.9113	28.1605	21.7493	9.2755	11.7052
3110001I22Rik	1.41528	1.92194	2.24948	2.76172	1.85343	3.28062	2.74159	2.34216
3110002H16Rik	21.5859	18.2417	19.7558	19.2178	28.1322	28.9817	23.5347	22.6816
3110009E18Rik	2.02416	1.47715	2.51289	1.495	3.10854	3.10855	2.88782	2.81788
3110021N24Rik	10.1253	8.10385	2.96331	7.47279	12.9258	10.468	0.107488	0.226888
3110040N11Rik	21.8084	28.6679	31.5255	19.4107	24.9757	24.5822	32.5931	31.8169
3110043O21Rik	13.3152	12.9215	8.39125	8.89603	11.156	13.0273	17.8985	16.8902
3110062M04Rik	12.5765	12.5383	11.1059	8.28916	16.1589	26.4632	6.20482	6.51848
3110070M22Rik	0.789729	0.364321	0.535873	0.29482	0.704498	0.476398	0.520305	0.759078
3110082I17Rik	7.62748	7.82849	25.2812	22.8334	7.82492	7.18964	7.62867	8.5852
3110082J24Rik	12.4733	7.33236	9.54695	7.71008	8.19304	2.52677	0.507868	0.347027
3632451O06Rik	36.9641	32.842	8.22665	10.7556	22.6371	23.2001	12.836	11.4824
3830406C13Rik	8.37179	8.87831	4.55347	3.65849	5.82106	5.82479	6.23795	4.99828
4430402I18Rik	1.40037	1.36818	1.14968	0.992821	1.53434	1.43495	0.467154	0.338411
4833420G17Rik	12.2968	13.0968	9.25842	9.67815	11.1239	13.9365	10.0136	8.02915
4833427G06Rik	0.224077	1.17993	5.43936	3.24796	5.89269	6.24191	3.80327	1.42928
4833439L19Rik	94.9328	105.069	93.6172	98.5812	134.243	147.437	211.085	204.581
4921536K21Rik	0.597809	0.836993	1.72	2.35099	2.37519	3.14026	2.25599	3.00269
4930404N11Rik	29.5136	32.3021	18.6724	21.5142	32.4406	53.5717	0.111232	0.262747
4930407I10Rik	0.239497	0.277681	0	0.119268	0	0.0237448	0.0416615	0.0980348
4930415O20Rik	2.4105	0.203466	0.655706	1.65572	1.41783	3.57014	1.74523	0.676368
4930426L09Rik	2.12751	2.97272	5.14425	5.76937	3.25972	4.1676	1.46843	2.56096
4930430F08Rik	5.19811	4.77518	2.92258	3.93734	5.98807	6.91142	3.32113	2.64651
4930432K21Rik	0.0936849	0.283679	0.250119	0.599488	0.247556	0.612325	0.485704	0.264434
4930451G09Rik	0.968878	0.496614	0.478071	0.336088	1.14335	1.03992	1.30071	1.40556
4930452B06Rik	2.04427	2.71726	1.31895	1.47099	1.85545	1.0227	1.12857	1.21319
4930503L19Rik	15.4616	17.0306	11.0063	15.0232	13.4045	13.154	12.4688	11.1943
4930505A04Rik	0.660688	0.828854	0.202621	0.156814	2.18624	1.04265	0.983674	0.677561
4930507D05Rik	6.57244	4.34029	7.11991	6.86971	6.23286	4.07395	0.849585	0.225649
4930523C07Rik	7.34746	5.96191	4.74029	3.66931	4.92653	7.07152	1.22267	1.07755
4930524J08Rik	4.11188	7.9323	15.2066	7.43609	4.93881	5.15031	1.93798	6.25379
4930539E08Rik	0.286209	1.43932	0.326268	0.202078	2.04644	1.77223	0.879973	1.74424
4930550C14Rik	0.866668	0.414001	0.113363	0.147317	0.111776	0.298371	0.330208	0.354855
4930562C15Rik	0.49392	0.255996	0.17552	0.171524	1.08446	1.34152	1.13663	0.732522
4930579G24Rik	15.278	18.4735	27.1603	22.4257	8.75198	10.9159	11.0731	7.37908
4930590J08Rik	1.61381	1.43944	0.505149	1.14943	2.0534	1.48209	1.65599	1.2844
4931406C07Rik	10.1609	10.3982	4.67773	4.5838	9.21492	11.1487	12.4876	12.257
4931406P16Rik	16.8129	19.5625	16.5263	18.3886	21.1085	20.2266	10.1178	11.2098
4931414P19Rik	8.01121	10.1339	6.36272	4.95132	6.94286	6.81211	5.63168	5.20879
4931422A03Rik	8.13105	8.08529	6.92791	7.3451	10.6235	7.71134	0.243155	0.300311
4931428F04Rik	16.3232	20.7466	5.71127	6.03419	9.81655	9.67141	4.23721	4.45321
4932438A13Rik	11.3961	10.7177	3.67226	6.30942	12.8441	10.9375	11.1265	10.6558
4933402J07Rik	1.70594	0.345008	1.27617	0.619238	1.6598	0.365771	1.49362	1.65013
4933405L10Rik	7.33335	6.03017	7.66226	8.26944	0.938669	4.11952	0	0.214665
4933408B17Rik	1.18874	0.697561	0.984346	0.357714	0.246563	1.28457	0.880214	0.51465
4933411K16Rik	0.963985	0.969525	0.145359	0.117648	0.863218	0.62299	0.846815	0.466854
4933427D14Rik	6.38646	7.90057	7.15592	7.29838	6.64102	7.28817	7.65805	6.10675
4933428G20Rik	42.8498	53.2525	62.6542	59.5043	57.7728	51.6885	0.683394	0.510272
4933430I17Rik	0	0.672267	0.205207	0.66633	0.112196	0.169731	0.109236	0.34703
5031439G07Rik	40.3146	36.8374	29.6008	30.9813	43.4715	40.9157	56.0737	46.9184
5330417C22Rik	0.106098	0.0649004	0.1479	0.0801481	0	0.210393	0.0926875	0.233228
5430403G16Rik	4.65861	2.92993	0.886674	1.18092	3.55877	3.37256	5.07176	4.04715
5730409E04Rik	45.0719	37.4203	38.3105	24.0581	46.2043	39.1917	48.9782	34.7421
5730455P16Rik	22.6158	22.1821	14.0143	15.8998	25.3428	29.8289	29.0421	28.3961
5730480H06Rik	2.71761	2.73441	2.59652	2.98892	2.57424	2.49863	2.86392	2.80677
5730559C18Rik	0.132903	0.516812	0.117366	0.343129	1.65821	2.47779	2.23061	2.18816
5830473C10Rik	0	0.4274	0.206162	0.0871539	0.612149	0.391734	0.066724	0.060279
6030419C18Rik	47.842	49.9471	69.2463	58.2069	79.1966	76.4485	107.201	114.109
6030445D17Rik	0.130443	0.711404	0.549778	0.374305	0.115767	1.01051	0.563563	0.713169
6030458C11Rik	5.87663	6.41914	6.26702	6.63392	4.58539	3.56336	3.17749	2.19512
6430531B16Rik	3.9051	4.44191	2.2773	1.94653	5.55454	2.88611	0.0978731	0.178607
6430548M08Rik	6.72856	7.44876	3.11336	2.45401	12.2826	17.0114	15.3145	24.3882
6430550D23Rik	9.85309	11.3152	10.5489	12.5594	15.002	12.6128	0.351003	0.30488
6430571L13Rik	0.074872	0.0389883	0.0688857	0.0873634	0.752564	0.353612	0.401306	0.321428
8030462N17Rik	10.5194	10.3194	12.1646	15.9586	18.2479	12.8303	16.2731	13.9945
9030624J02Rik	20.5559	22.0929	17.1949	16.9395	24.7716	23.3401	22.7902	25.1042
9130008F23Rik	12.541	13.1827	14.8052	17.88	13.9872	16.3209	26.678	22.2106
9130011E15Rik	16.1682	17.3929	12.9197	12.0599	13.6219	14.243	14.7019	14.2772
9130023H24Rik	12.7143	13.0568	17.6689	13.4528	15.8047	9.3978	6.92095	6.40713
9130213A22Rik	1.96333	1.88389	1.21296	0.524496	1.13307	1.81229	1.47831	1.6374
9130401M01Rik	1.9197	2.04903	4.49946	3.37553	1.41721	1.70198	3.43363	2.33276
9230110C19Rik	9.63507	9.02807	5.83741	6.36495	17.3906	12.7898	14.1916	16.44
9330182L06Rik	0.0835388	0.0143387	0	0.0291721	0.0252646	0.0249849	0.516559	0.499145
9430015G10Rik	23.0996	23.4119	26.3997	26.7206	14.0529	11.0189	12.4398	9.76456
9430038I01Rik	3.61819	2.24238	1.79726	1.94372	1.96902	1.49266	2.37026	1.78618
9530068E07Rik	275.195	282.872	230.607	224.473	240.052	304.62	308.815	309.249
9530077C05Rik	1.28907	1.16057	0.628222	0.695217	1.06085	1.16125	1.04282	0.880925
9930012K11Rik	3.84522	5.20821	5.10261	4.74616	5.43751	10.4021	4.21444	4.47272
9930021J03Rik	17.7077	16.4234	8.41935	10.5391	18.5162	18.2342	19.6827	16.7791
A030005L19Rik	1.63219	0.417316	0.248877	0	0.49639	0.263736	0.483294	0.169213
A130010J15Rik	7.53661	7.72628	6.6552	5.65661	4.81323	5.20131	3.40611	2.87146
A230050P20Rik	14.8006	7.15843	8.86022	8.01101	10.9151	16.3498	12.7679	6.79927
A2m	16.0513	13.4778	2.72039	1.31138	4.50155	8.24812	3.32888	5.18497
A430005L14Rik	19.3263	19.6644	29.4874	25.1089	14.976	16.6806	19.0752	17.3195
A430033K04Rik	2.98993	3.2061	2.16762	3.81498	3.7024	2.53027	2.70972	2.36265
A430105I19Rik	33.1577	37.8988	50.2018	45.4719	85.8788	74.2419	84.5663	79.1669
A4galt	14.4389	7.73142	2.15776	2.63381	14.3971	10.1119	29.9248	35.5082
A630023A22Rik	0.505394	0.936368	0.149922	0.235961	1.03308	1.3557	1.60123	0.906984
A630033H20Rik	2.20442	1.58325	0.722025	0.562311	2.91181	4.74536	7.64455	8.72328
A730049H05Rik	2.21871	2.62959	0.620186	0.698859	0.749032	1.35946	0.885543	1.04101
A830005F24Rik	2.58098	1.42239	1.41896	0.544991	2.03608	0.472618	0	1.95437
A830010M20Rik	1.72035	1.98102	0.971086	1.32053	2.18993	2.1274	1.83884	2.1171
A930002H24Rik	4.99457	5.2149	3.49002	1.78943	2.83699	1.04576	7.12564	3.05837
A930004D18Rik	3.07285	3.75046	2.71973	1.89734	4.04608	5.7802	2.36396	2.91806
A930033H14Rik	8.86794	8.27726	4.17972	3.12068	4.27873	5.47076	5.64163	6.60818
AA986860	1.88926	1.95739	1.05367	1.10932	2.71935	4.51462	2.56836	3.6622
Aaas	42.0121	54.6457	124.252	103.981	42.1699	39.2303	37.5891	34.2656
Aacs	56.7935	51.9658	52.1559	54.8101	44.5712	40.0291	50.0311	41.8185
Aadat	0.610789	1.00588	0.671963	1.39408	0.367392	0.772132	1.96735	1.74224
Aaed1	41.6972	37.1188	17.8707	20.2899	34.8327	40.906	38.5994	36.1134
Aagab	27.2199	27.0256	28.3049	25.6521	37.7813	41.0627	42.1008	39.5975
Aak1	20.4273	20.4874	16.8463	19.0803	24.7038	22.4428	29.3699	26.8731
Aamdc	5.01993	5.56747	3.54068	2.73352	4.351	8.97959	8.48582	7.14628
Aamp	101.011	102.981	114.135	109.859	101.298	112.558	85.4431	93.1954
Aar2	26.2645	23.6745	32.8023	33.6448	28.4396	27.5962	32.4882	34.8751
Aars2	12.944	13.4741	14.2643	13.9084	11.7941	10.7391	11.3223	10.5565
Aasdh	5.3335	4.44308	5.24708	3.43542	4.57895	4.00667	3.74249	2.80731
Aasdhppt	23.0865	24.2391	21.5134	26.6791	26.8882	25.9539	33.3164	30.1301
Aatf	22.5838	22.5976	21.9794	31.7929	26.1084	18.7659	16.4965	16.6004
AB124611	0.753377	1.02348	0	0.505517	0.691241	0.792627	0	0.541783
Abat	7.24794	6.4838	1.84605	2.81984	9.97652	7.23187	2.79029	2.59001
Abca1	30.1293	27.0252	6.60857	9.93285	58.4623	32.9791	41.5171	44.8745
Abca2	4.73093	5.22243	6.59285	5.74381	18.5535	20.4011	32.2045	37.7996
Abca3	2.20714	2.77773	2.76904	3.35992	11.3152	12.7194	21.7539	18.226
Abca4	0.605229	0.411426	0.471202	0.368893	0.855887	1.26776	1.08546	1.42666
Abca5	11.7488	11.6437	4.96427	7.33662	11.0914	9.90273	13.1298	13.9046
Abca7	7.29313	7.91782	5.22092	3.57324	7.69822	9.40151	22.6729	17.9101
Abca8b	0	0.0297079	0.15025	0.0657702	0.215595	0.0983205	0.0787151	0.156769
Abca9	0.112031	0.199417	0.118044	0.120409	0.1226	0.173645	0.145204	0.120551
Abcb10	28.7993	29.5226	36.1559	41.2603	33.1546	23.6888	19.4948	23.5036
Abcb1a	0.201623	1.123	0.376883	0.470506	2.65	3.80296	15.8871	20.5137
Abcb1b	7.15007	7.56371	11.3655	13.589	8.90311	7.34206	13.407	12.3243
Abcb4	0.0232364	0.0680487	0.31948	0.187391	0.405079	0.828217	1.24545	1.01684
Abcb6	0.0848188	0.064949	0.175421	0.150057	0.0367884	0.0797306	0.109935	0.0343972
Abcb7	7.86118	6.43337	3.88512	6.22173	9.38877	8.43445	8.90554	10.3683
Abcb8	16.789	16.5792	8.19547	9.08163	12.4221	10.3497	15.6176	14.1054
Abcb9	6.54012	7.89806	8.38909	7.08779	7.69016	6.59416	5.14651	6.91394
Abcc1	42.1196	40.7176	49.6723	63.1818	52.2821	42.1997	33.4377	39.6166
Abcc10	5.65557	5.12574	4.45919	4.07947	4.67352	4.59789	3.57945	4.03285
Abcc2	0.0264189	0.0524601	0.0235109	0.0653448	0.0703393	0.0591974	0.0228279	0.0316517
Abcc3	7.71609	5.48101	1.36593	0.916156	4.29555	4.82451	3.99926	4.23035
Abcc4	17.88	16.6092	21.8226	28.4836	22.5955	18.3916	47.1295	47.9594
Abcc5	15.2554	19.0934	16.2956	16.8129	19.9399	23.4907	19.4932	20.7438
Abcc9	1.19997	2.65177	0.814739	1.83016	0.926384	0.457426	0.907193	1.05632
Abcd1	27.2783	22.1769	16.1467	11.9959	19.9449	19.9896	25.9721	27.7351
Abcd2	9.53149	6.56151	1.1006	1.01252	4.59878	5.98853	11.3008	7.33468
Abcd3	31.6243	35.5954	34.0098	36.0003	39.2893	33.2491	47.0597	47.6246
Abcd4	7.64533	8.75773	6.19694	5.67124	9.88519	12.5562	10.9961	10.5405
Abce1	54.4234	57.0079	41.4511	69.2853	69.2116	58.8771	59.105	60.8143
Abcf1	85.841	88.9252	108.947	116.69	104.257	84.5084	97.6929	104.999
Abcf2	120.715	117.874	215.184	218.714	157.987	129.745	183.168	181.563
Abcf3	40.5941	37.769	55.2171	55.2616	46.9218	45.6541	48.6645	49.6475
Abcg1	16.0684	12.7683	2.68662	5.49803	19.6826	32.9763	10.7819	12.3617
Abcg2	10.1041	13.2947	9.07053	9.25412	15.1425	11.6765	7.42949	8.06772
Abcg4	0.545333	0.845517	0.42344	0.289974	0.981653	2.03464	1.23341	3.44486
Abhd10	5.80187	7.97793	8.23228	9.50544	7.51761	6.72722	4.77731	4.55347
Abhd11	26.5252	24.6633	30.0464	26.3404	13.5022	15.6026	12.9128	11.9892
Abhd12	77.2226	85.7825	82.5833	80.4092	85.5877	106.04	117.495	123.605
Abhd13	19.7286	16.7283	20.4751	24.0072	22.6115	22.8416	26.5268	20.4316
Abhd14a	21.7831	21.6388	23.4374	23.9921	20.9119	22.0254	21.9586	21.0659
Abhd14b	13.5996	14.8785	8.34823	9.39443	13.0396	20.5159	8.96907	8.05396
Abhd15	9.42508	9.39942	3.65103	7.88468	9.39474	11.1652	0.192521	0.625687
Abhd16a	54.4938	60.8734	49.9578	40.7201	53.8702	57.8933	76.6972	77.3349
Abhd16b	0.376811	0.43343	0.412263	0.582932	1.00923	1.08678	0.329184	0.75006
Abhd17a	161.008	159.775	220.859	192.95	200.873	204.467	251.548	294.747
Abhd17b	16.2733	17.5861	16.2917	16.1804	22.6622	21.1443	28.0498	28.0909
Abhd17c	28.4406	31.1667	32.1749	35.5466	34.4475	30.5238	122.628	122.214
Abhd18	4.5583	4.93613	1.46141	1.48712	2.65919	3.34031	2.49032	2.61664
Abhd2	40.9427	41.2943	45.1742	49.8831	68.8605	73.2586	62.1347	66.8822
Abhd3	4.06104	4.34064	1.1881	1.66362	4.98334	6.44383	8.011	8.32263
Abhd4	86.6671	85.5229	123.712	129.673	122.128	119.74	134.359	144.678
Abhd5	23.7401	21.0894	17.3988	18.4606	25.6001	25.6892	33.9764	33.9581
Abhd6	9.13437	7.68786	12.093	12.6165	18.5064	17.256	24.2945	25.6544
Abhd8	28.6636	30.5301	36.7076	32.5965	45.6555	50.7678	62.1212	62.105
Abi1	55.9268	60.4482	49.8959	58.1767	75.6111	79.1334	88.2057	87.9682
Abi2	12.4202	14.8586	10.0268	12.3625	15.7226	16.4965	15.9817	15.4116
Abi3	18.9434	20.7599	19.055	21.3568	33.893	37.8756	0.140694	0.299406
Abi3bp	184.212	171.261	26.3482	21.5328	128.931	122.372	14.576	22.5472
Abl1	68.5897	66.6372	91.8775	107.269	83.7217	73.284	97.3165	87.8333
Abl2	18.4651	19.079	21.4205	32.6997	33.6897	32.3754	37.0238	29.6232
Ablim1	2.28013	2.25038	0.161967	0.210747	1.51064	1.77086	0.733495	0.99866
Ablim3	0.0497036	1.38451	0.370845	0.745233	3.84994	11.7147	22.5475	22.2288
Abr	37.0852	38.7028	29.0069	34.7267	52.6022	45.6458	69.6198	66.8248
Abracl	86.7584	108.586	199.671	207.041	103.52	69.8355	45.7408	66.6957
Abraxas1	5.12129	5.86649	7.07831	6.41981	10.8638	6.90564	7.69755	6.68468
Abraxas2	16.424	18.3499	14.944	16.3326	17.4902	17.5773	16.7915	16.4592
Abt1	8.80614	10.5561	14.2599	16.8751	10.1681	10.9703	9.44115	9.60926
Abtb1	7.88079	9.09141	8.49907	7.82049	8.20507	8.19883	7.89165	8.07963
Abtb2	1.24851	1.28217	1.07693	1.897	0.821615	1.44975	1.67903	2.4761
AC123954.1	12.2422	10.595	6.11887	11.8083	15.0579	11.0289	16.429	16.0137
AC158605.2	3.92569	3.51716	1.6754	1.82433	4.37158	4.16527	5.43005	4.38172
Acaa1a	32.443	34.072	38.227	31.963	33.9947	33.7018	39.0064	37.8739
Acaa1b	22.1265	21.1569	22.2736	22.2492	21.8063	19.8338	33.4539	31.3157
Acaa2	73.9689	79.0021	60.948	66.9041	92.2823	99.159	81.9668	81.1149
Acaca	5.2315	4.31698	2.92125	3.14855	3.95649	3.09455	3.54766	3.1185
Acacb	2.1304	1.83841	1.12476	0.931485	2.73413	2.42031	1.59745	2.0444
Acad11	9.39282	8.26581	6.04101	4.54725	7.5665	7.57725	7.15618	6.7689
Acad12	1.96561	2.5474	1.74957	1.16748	3.16723	2.6223	2.89939	3.01438
Acad8	18.1169	23.5206	23.997	21.9136	22.9327	19.8961	25.245	22.7211
Acad9	11.1125	11.2106	12.6428	12.4347	11.0624	10.9608	9.81921	9.84292
Acadl	89.6763	84.0323	76.7194	65.5068	74.1431	77.6624	128.517	123.009
Acadm	24.9208	23.729	16.1128	16.7085	21.9844	27.5732	31.3579	31.364
Acads	57.97	58.185	56.0236	54.9339	35.9298	36.9563	45.4944	46.4895
Acadsb	47.4091	50.7059	19.0783	23.9554	50.4682	63.6535	76.3714	79.639
Acadvl	126.227	126.54	136.149	132.877	124.451	130.323	71.7869	78.4277
Acap2	51.7702	55.0953	30.4363	38.3463	63.1237	61.6045	58.2393	59.9614
Acap3	31.5823	34.3169	36.4161	38.0033	30.7591	25.7176	25.1488	27.9145
Acat1	54.8028	50.0717	35.1539	29.72	25.1697	28.1897	23.2705	24.1046
Acat2	37.6964	39.4991	34.5799	26.2895	18.4949	27.5825	73.4971	65.109
Acat3	83.9955	80.7662	97.2158	106.838	81.0243	62.7402	6.42002	7.46853
Acbd3	49.3717	47.1962	38.4799	48.4084	49.6904	47.6492	51.9667	52.9144
Acbd4	31.5538	30.5249	28.8752	29.2449	29.0965	29.0584	33.4891	35.9767
Acbd5	22.2525	22.3061	7.99785	13.424	34.3196	36.4082	50.0119	46.0443
Acbd6	18.848	17.9774	23.5026	20.0674	16.8263	14.3269	19.3771	18.3005
Accs	4.51261	4.33881	4.51017	3.46664	3.76238	2.64756	4.02855	4.01623
Acd	13.725	17.0339	16.852	14.8003	9.67307	14.9288	14.1307	15.374
Ace	0.871588	0.591662	0.110485	0.266734	1.524	0.498201	0.0736779	0.178881
Acer2	1.01532	0.732832	0.832527	0.700181	0.934302	0.814573	0.87059	1.06724
Acer3	5.45468	6.29919	5.35453	6.42636	7.66895	6.78784	6.01181	7.63504
Ache	36.1997	34.5096	16.452	16.9675	22.4852	32.5001	20.0539	21.7992
Acin1	51.697	51.2452	50.512	51.7386	49.0739	48.2021	37.2809	32.8067
Ackr2	0.139448	0.108612	0.128299	0.136989	1.01203	1.89508	0.124571	1.72325
Ackr4	11.1944	9.2029	4.39817	3.47744	11.7853	25.6222	10.3176	8.47787
Acly	194.377	180.467	141.527	138.74	140.948	137.035	202.81	191.979
Aco1	52.4457	50.2616	51.0435	53.0562	40.4053	34.9149	43.6667	45.7795
Aco2	156.408	153.762	191.372	182.325	154.273	138.302	145.555	159.886
Acot1	2.53363	3.52791	2.46917	2.82547	2.16268	1.11116	1.19276	1.41784
Acot11	14.9416	13.4209	7.25294	5.55043	14.2009	12.4924	6.81815	6.8837
Acot13	53.7899	50.5643	49.0853	32.6139	66.1295	92.4604	139.007	123.288
Acot2	4.55513	5.12007	2.54452	3.70962	5.60679	7.22723	5.4989	11.3271
Acot6	0.688008	0.753546	0.85105	0.620822	1.05636	0.556317	0.820009	0.76087
Acot7	14.7063	16.962	44.758	61.3171	27.32	39.9964	72.9002	105.948
Acot8	22.7952	19.5719	23.6503	21.2638	21.9121	17.736	11.9962	15.073
Acot9	82.317	78.4554	105.583	114.282	93.0577	93.0478	121.419	125.479
Acox1	73.2604	81.7056	61.8668	61.852	80.6269	97.8532	116.891	133.135
Acox3	15.182	13.5796	18.2975	15.8653	13.4974	11.3428	13.051	13.6001
Acp1	33.4831	33.6516	38.4979	36.9371	26.1713	24.8604	32.4255	31.9357
Acp2	46.7318	53.1054	32.9161	33.0082	50.5706	59.2315	29.7447	32.0667
Acp4	6.62145	7.10104	11.1773	7.13669	6.44204	3.22365	0	0.22002
Acp5	7.22306	10.0882	9.86016	8.54027	7.72718	12.6342	6.71612	6.63183
Acp6	7.40138	6.71267	7.07335	6.63966	8.28869	9.15308	11.1093	11.2602
Acpp	0.853986	1.51338	0.441144	0.842739	5.57766	23.9575	6.64282	8.9734
Acrbp	0.334914	0.737023	0.8751	0.51952	0.241425	1.18828	0.534912	0.326516
Acsbg1	0.677739	2.51862	1.71563	2.80188	7.48498	12.6067	16.2126	14.4328
Acsf2	3.03525	3.17828	4.16246	2.39397	2.66284	2.37123	1.75926	2.11304
Acsf3	6.8018	9.85808	8.31159	9.80339	8.16671	8.42652	10.4999	10.1227
Acsl1	10.0593	9.90205	5.53758	5.18132	7.30007	5.23718	9.34542	6.17679
Acsl3	21.5492	23.0632	11.3	15.6857	16.4704	22.6085	45.0598	45.1529
Acsl4	64.438	69.8262	31.9209	47.5444	71.8651	81.839	150.445	159.696
Acsl5	40.6192	44.0513	36.0793	37.9182	55.1287	44.738	55.8595	50.2907
Acsl6	0.0439837	0.0458075	0.0184529	0.0819917	0.119702	0.510367	0.41256	0.839704
Acsm3	3.91462	4.71294	3.55154	4.16924	4.23558	3.0746	0	0.0896129
Acss2	7.42657	8.44427	8.14521	9.33899	7.96236	8.84928	3.64123	3.58781
Acss3	0.865786	0.904328	0	0.123101	0.193342	1.21193	0.405991	0.221316
Acta1	6.65916	8.62216	21.4563	33.7791	48.354	10.4343	1.14122	7.41016
Acta2	3193.64	3250.29	8198.37	9873.62	4377.98	2032.2	769.757	1414.7
Actb	5242.08	4871.19	7859.1	7622.12	5773.05	3200.56	3283.64	3322.9
Actg2	231.493	188.523	616.393	839.553	652.972	225.6	13.635	108.648
Actl10	0	0.55296	0	0.15925	0	0.668359	0.129758	0.270097
Actl6a	24.16	25.2392	43.8492	38.7177	21.1285	20.9288	17.3917	15.0028
Actn1	558.75	529.558	749.052	766.951	799.898	498.03	406.607	504.133
Actn3	8.70003	8.98162	6.05505	5.64117	13.0126	7.55933	6.10956	9.80721
Actn4	376.35	381.484	644.89	644.384	613.072	512.323	287.78	333.884
Actr10	29.0489	28.9124	36.3433	38.021	37.9893	41.9043	49.0022	50.2358
Actr1a	167.411	167.352	217.772	208.886	173.186	146.759	171.053	192.399
Actr1b	156.619	160.742	177.686	168.646	186.178	206.635	277.705	272.022
Actr2	104.619	110.155	99.5039	138.054	157.183	133.199	202.702	200.982
Actr3	123.439	136.344	184.338	193.963	164.405	125.228	171.846	173.407
Actr3b	0.815259	0.774798	1.1144	0.804327	1.06124	0.696155	0.963798	1.22139
Actr5	4.7926	6.74397	9.2356	8.0148	4.99878	4.79422	5.21117	4.62744
Actr6	15.9178	15.4404	9.81063	10.9671	11.7073	17.3825	19.2508	21.1783
Actr8	8.72815	10.3081	11.2142	10.2597	8.51883	9.10934	9.98807	8.8124
Acvr1	51.4325	50.6652	43.4418	42.4292	48.0972	49.9419	37.3482	42.6203
Acvr1b	47.1396	41.5622	30.1377	28.6512	28.7156	27.6942	40.6023	39.8412
Acvr2a	30.1454	26.0632	8.61224	10.694	16.5386	18.2107	15.1059	16.0192
Acvr2b	2.99253	3.37984	3.03302	2.31547	2.07425	1.47757	1.53712	2.11731
Acvrl1	33.4803	35.8734	26.1047	27.2448	50.4453	69.9556	27.9022	38.3964
Acy1	8.51186	7.36252	9.88717	8.07711	4.75823	5.35443	8.01134	7.7592
Acy3	8.90266	7.41952	7.00108	5.60918	12.1917	14.418	9.34273	11.1646
Acyp1	6.25788	7.99314	11.9892	10.1188	6.20712	10.2299	10.8675	12.931
Acyp2	4.09352	12.0577	13.4833	8.24084	8.44589	11.2114	28.4365	23.4179
Ada	18.1589	26.4638	37.3936	32.5511	24.272	24.5138	42.9033	46.3177
Adal	6.70246	7.00389	5.733	5.31518	6.27095	6.01789	5.64119	5.37411
Adam10	92.1336	94.2975	43.5676	51.5886	88.699	77.8957	117.661	115.049
Adam11	0.983616	0.883534	0.370546	0.391356	1.15334	0.736421	0.618418	0.944258
Adam12	92.3065	94.9544	57.2508	64.556	55.2126	19.5396	6.52111	9.31693
Adam15	62.1119	58.8145	48.2388	42.5997	73.8604	92.2751	60.7915	61.316
Adam17	44.9508	46.2387	26.3278	29.2151	35.3558	41.3651	43.5599	36.9785
Adam19	82.6834	109.786	166.209	221.817	139.765	116.847	33.4513	46.1071
Adam1a	0.0890835	0.185332	0.0534351	0.253787	0.183503	0.203156	0.337237	0.0668658
Adam22	0.489346	1.17376	0.210157	0.301739	1.73377	3.03038	3.21716	2.87093
Adam23	15.1296	17.4635	10.4587	11.9057	16.1686	19.8133	17.0872	12.9513
Adam33	6.17186	7.4865	3.49958	5.30194	6.73495	16.4143	0.505514	1.84579
Adam5	0.775659	0.970391	0.116896	0.220173	1.07064	1.1892	1.74233	0.952234
Adam8	14.3685	13.0598	6.3059	6.39552	16.3225	15.5241	4.91328	8.34587
Adam9	285.251	306.576	135.184	159.175	242.508	287.054	292.885	309.943
Adamdec1	1.61312	2.86548	1.01727	1.37703	4.2043	10.652	33.8171	39.3075
Adamts1	75.9313	82.2705	58.6584	61.4749	122.544	205.388	122.18	124.974
Adamts10	10.9676	11.8623	8.14822	7.68254	4.43282	7.46808	3.27995	3.3009
Adamts12	51.5277	37.0672	17.1918	21.2381	33.0161	20.9004	4.45855	4.8996
Adamts14	26.2047	23.5474	23.9642	28.1688	37.3281	46.36	67.4584	45.014
Adamts15	10.2343	9.57938	2.58576	1.44639	2.95971	3.52988	5.03693	1.99751
Adamts16	6.88948	2.47108	0.609413	0.505154	0.951165	2.07242	0.19944	0.0470928
Adamts2	335.826	289.149	198.593	159.971	137.814	155.048	68.615	67.1439
Adamts3	2.81264	1.81192	0.64663	0.508483	0.906884	0.385752	1.36301	1.80909
Adamts4	31.6313	29.0225	17.8832	18.7306	35.2941	35.3969	7.20761	10.3297
Adamts5	70.7828	71.7263	35.325	30.8094	100.453	125.325	151.396	127.427
Adamts6	13.5618	11.7647	10.8207	13.7711	26.0002	32.9675	19.3569	19.1745
Adamts7	28.717	24.3333	12.4107	12.5918	41.2213	50.8225	90.5628	72.3401
Adamts8	0.14339	0	0.0396579	0.261027	0.170526	0.024064	0.548878	0.202386
Adamts9	5.13967	5.64183	1.52104	1.40697	2.16618	2.19694	2.29092	1.53685
Adamtsl1	32.533	34.3381	16.0686	13.1684	46.1168	53.7679	56.2777	39.3503
Adamtsl3	51.3309	67.0175	15.3505	17.7497	54.5214	53.0189	9.43153	8.19852
Adamtsl4	68.7355	59.4913	22.9471	19.2275	46.425	52.5239	38.4617	42.8429
Adamtsl5	32.1807	36.0701	21.79	23.6888	53.17	80.4498	111.325	105.635
Adar	15.1238	13.3605	15.7631	16.7122	38.9823	45.3226	33.3969	26.5067
Adarb1	47.917	41.9737	14.517	17.3769	26.4455	16.2127	14.186	14.5528
Adat1	8.55225	7.91995	9.03392	8.99214	8.99342	8.53998	12.2643	7.79453
Adat2	13.5914	15.5282	15.347	26.4925	16.8661	19.714	10.7614	8.29499
Adat3	0.24771	0.388615	0.671016	0.668433	0.0885155	0.427649	0.0861803	0.134456
Adck1	4.82472	5.21176	4.41633	4.89066	7.59662	4.40615	4.52784	4.37649
Adck2	10.6555	11.2313	10.4285	8.74605	7.75615	9.81266	7.05107	8.15702
Adck5	13.4191	13.2435	21.3663	16.561	12.135	10.4696	13.9388	13.1008
Adcy1	3.1532	1.86982	1.52633	1.54686	1.60102	1.18183	0.482175	0.69269
Adcy2	22.888	16.4229	12.6993	10.4096	24.0626	22.3021	29.3238	30.4126
Adcy3	82.7834	71.7844	48.7126	42.1663	80.2856	63.6901	55.8171	64.9286
Adcy4	17.0827	17.3198	17.2525	14.5453	14.897	7.54582	4.12713	4.96567
Adcy5	79.1048	75.9931	34.0095	29.061	62.278	56.2215	76.4267	57.6467
Adcy6	60.5875	61.0444	74.6955	77.2699	78.2681	92.6761	70.1301	67.9457
Adcy7	13.8982	11.5904	6.68193	6.27475	31.6106	34.6189	14.6083	19.1633
Adcy9	5.10103	4.52455	4.21894	4.44093	7.29673	8.85708	11.5804	12.3506
Adcyap1r1	8.348	13.3177	10.6392	20.2161	10.8027	14.1167	1.29825	4.63623
Add1	123.998	122.672	88.7526	79.9333	124.287	125.105	139.279	125.936
Add2	0.111158	0.0446951	0	0.072795	0.118382	0.311744	0.0960486	0.20405
Add3	46.0285	58.7354	72.6658	86.9728	93.1167	84.6301	131.086	130.53
Adgra1	0.0404804	0.314501	0.14242	0.0619956	0.778299	2.60646	2.459	2.72239
Adgra2	130.808	111.668	176.497	157.797	127.671	90.2287	89.7785	89.4479
Adgra3	22.0168	20.7461	21.5148	18.7479	23.6296	22.7059	19.3735	20.9469
Adgrb1	0.649301	1.96773	1.99028	4.22695	1.15087	1.7441	1.72599	2.06253
Adgrb2	0.726281	0.584118	0.811407	1.14559	1.09903	1.93067	1.41114	2.01985
Adgrd1	224.1	203.768	121.087	95.5138	127.075	106.922	51.2607	40.0644
Adgre5	21.6789	22.2469	34.3872	43.3185	44.2903	48.3499	10.3164	12.6578
Adgrf5	3.35768	1.53265	1.60333	1.09617	2.17751	0.859906	1.03761	0.895569
Adgrg1	106.995	116.522	110.646	107.629	83.934	38.9579	34.7786	33.5119
Adgrg2	2.67172	3.13301	1.43875	2.03309	7.85842	7.45655	5.27695	5.75833
Adgrg3	0.192657	0.510903	0.51013	0.406723	0.966709	0.0602025	0	0.227332
Adgrg5	1.2074	1.3679	5.05215	4.4177	2.43952	0.228329	0.682959	0.571033
Adgrg6	0.488052	0.216006	0.248037	0.502491	0.629532	0.709241	1.35388	1.10558
Adgrl1	58.9168	55.4633	54.1934	48.9062	53.6061	48.6446	27.2407	25.9881
Adgrl2	29.8053	29.915	15.5461	12.2914	20.2164	25.066	14.6233	9.58204
Adgrl3	0.221514	0.0813845	0	0.0139733	0.342507	0.370406	0.362103	0.592574
Adh1	4.87351	3.03423	1.67806	1.21305	7.37699	8.33847	12.4728	7.60449
Adh4	0	0.135907	0.138342	0.0696828	0.545621	0.628181	2.28348	2.01377
Adh5	18.7264	17.3025	22.7722	19.918	19.6661	21.4023	24.0578	21.1385
Adh7	4.21537	4.47248	3.10527	4.67321	5.23592	7.15883	11.469	10.6299
Adhfe1	1.0597	0.703587	0	0.0205351	0.26461	0.326513	1.49425	1.06704
Adi1	35.8593	36.9895	28.2926	29.3755	40.0339	42.5472	77.7624	69.631
Adipor1	124.108	126.406	112.102	109.067	134.718	127.729	152.868	162.876
Adipor2	74.8803	61.1923	50.8248	43.4904	94.2002	116.263	169.228	129.496
Adk	21.7076	26.1258	23.9074	24.7005	25.1146	38.5956	26.3162	34.0824
Adm	662.396	600.81	688.279	655.221	620.302	1025.17	950.86	971.16
Adm2	12.3472	6.4909	6.32261	6.3036	10.2783	15.071	2.10073	12.0048
Adnp	4.6754	4.38661	3.9594	4.83433	4.32672	5.1309	4.2958	4.36876
Adnp2	22.6582	23.8079	23.7035	22.0871	25.7535	24.4376	25.6866	27.7426
Ado	43.8337	39.1003	47.4896	50.3402	51.1667	45.8607	33.6954	34.3875
Adora1	0.267645	0.189204	0	0	0.440955	0.33453	0.134671	0.160622
Adora2a	0.147228	0.29813	0.608989	0.619846	1.16122	0.493628	0.381647	0.488158
Adora2b	10.0522	8.61829	9.48937	10.7257	13.0461	28.3797	85.8243	83.996
Adpgk	20.3892	20.5862	25.754	26.4528	18.6127	19.9121	15.6681	16.4817
Adprh	119.372	112.944	112.64	94.5194	111.221	108.785	111.896	116.175
Adprhl2	22.745	24.6802	36.4834	34.3519	20.6617	26.0157	30.0611	28.5102
Adprm	22.9885	25.6076	27.2882	25.971	33.1592	38.3688	43.4458	40.9988
Adra1b	9.50261	10.9965	9.02878	10.905	7.81396	6.40267	2.01563	2.29855
Adra1d	36.4231	36.5168	74.6098	56.1157	83.1914	95.5885	110.973	91.0826
Adra2a	46.9925	29.8831	33.418	42.2846	147.104	210.996	23.0158	72.4371
Adrb2	0.525667	1.06914	2.61447	2.5121	3.79811	2.28608	3.27035	2.58987
Adrm1	10.4026	9.66604	20.5385	20.7296	11.186	13.3164	13.8964	15.5242
Adsl	8.55211	9.53564	14.7211	14.3079	8.44975	7.04583	7.9511	8.0309
Adss	61.2105	63.2294	53.4645	64.116	59.2929	51.9294	58.3743	49.9234
Adssl1	7.14473	10.9898	7.60071	9.13739	35.8075	55.7893	115.369	149.123
Aebp1	4702.79	4539.09	2708.99	2485.93	3606.72	3301.22	3118.58	2815.61
Aebp2	26.4893	31.2272	37.8192	42.1233	36.0331	30.0151	40.5906	36.9463
Aen	23.6928	30.5245	124.997	122.71	75.532	69.6717	61.7441	54.1179
Aes	268.082	249.426	244.863	208.302	318.477	400.81	639.391	581.015
Afap1	56.0007	67.1612	45.9743	48.4066	91.2549	93.1444	86.1528	88.0518
Afap1l1	0.302248	0.30318	0.163529	0.621629	0.0531333	0.562369	0.211704	0.589354
Afap1l2	4.45647	3.82157	3.03504	2.59969	2.26899	1.76021	4.77051	4.15838
Afdn	19.5745	23.286	17.2481	18.7748	40.31	35.7486	52.3165	42.602
Aff1	46.0251	46.0697	40.0322	44.1364	60.3235	41.6818	52.2853	59.0826
Aff2	1.35666	0.909955	0.460426	1.25098	1.03985	0.878224	3.2162	2.00988
Aff3	5.44354	4.05054	3.97451	3.03245	4.88387	4.46511	2.28312	2.78842
Aff4	53.6733	49.0776	31.5315	48.2027	78.199	62.9189	79.413	70.1283
Afg1l	5.66789	5.3003	4.03117	3.70916	6.41614	5.94734	7.56029	8.13398
Afg3l1	46.6078	44.7866	54.7848	47.4141	36.6885	28.5887	35.5798	37.5901
Afg3l2	15.9274	16.7671	20.8246	23.9358	17.0058	16.2794	25.6034	27.7825
Afmid	3.54496	1.62279	0.933653	1.02411	1.23464	1.86359	1.76111	1.62124
Aftph	12.7045	12.0545	12.4913	18.0152	21.3361	23.7391	29.0519	27.1501
Aga	33.8403	38.786	42.7221	35.6371	40.825	59.1167	53.454	55.8457
Agap1	4.98491	5.46489	3.69755	3.3783	7.36284	8.28504	11.192	10.1375
Agap2	0.0746395	0.199562	0	0.0431385	0.33292	0.273643	0.0983508	0.103417
Agap3	41.8661	36.5138	39.6307	40.2986	44.1466	45.4837	55.7472	54.5575
Agbl2	1.74371	2.2835	0.664587	0.811025	1.34418	1.19191	3.16314	2.09289
Agbl3	1.48622	1.23982	0.761422	0.514137	1.41483	2.82478	3.35446	3.21872
Agbl5	16.7579	17.2072	17.6642	14.2352	12.4558	13.107	3.36901	2.50934
Agfg1	42.3295	44.1579	32.9664	42.5588	53.2267	51.6362	47.1586	47.9536
Agfg2	11.9511	12.0631	13.3541	11.0334	10.8545	11.9013	14.0139	13.1258
Aggf1	45.5247	43.4339	43.5056	51.073	59.0212	54.4398	70.7	66.09
Agk	1.97445	1.96382	2.13554	2.42805	1.61803	1.51091	1.94904	1.60901
Agl	24.3083	23.5046	14.5117	15.9016	21.6111	23.7594	27.1533	27.2623
Agmo	5.27977	5.45304	0.964812	1.27059	4.82687	8.0709	3.95807	3.14106
Ago1	24.0749	23.1382	15.3914	16.529	25.4595	24.4356	27.728	25.5463
Ago2	47.6978	43.7631	45.7584	58.7158	78.0126	66.5085	68.018	63.9534
Ago3	5.83606	6.5685	3.31933	4.26546	8.66636	6.49692	5.78273	5.42306
Ago4	5.33843	4.77005	5.5015	4.63543	4.10307	4.01349	3.19613	3.63682
Agpat1	81.96	81.704	96.1732	83.7622	97.8104	87.2664	123.636	127.498
Agpat3	23.1166	23.6691	33.3194	31.5898	42.7712	48.9821	67.481	63.9829
Agpat4	21.541	21.5098	31.0429	33.9125	24.9904	18.3661	11.898	14.4973
Agpat5	9.348	8.67812	11.9335	12.4281	8.38443	8.39956	9.77179	9.37384
Agps	40.1185	35.8535	28.0627	33.7984	37.2537	27.2864	30.3697	35.6236
Agrn	9.60051	14.4785	10.3895	13.493	20.888	27.1588	13.0684	12.2267
Agrp	0.868201	0.735922	1.36872	1.03118	0.987389	1.64557	0.192268	0.670397
Agt	14.9925	14.949	1.03278	1.80918	6.21597	9.32037	0.205994	1.66355
Agtpbp1	4.38829	5.41806	3.43349	3.77632	4.9907	4.38115	5.71165	4.41015
Agtr1a	32.4761	32.728	30.8319	24.7063	14.5431	21.3274	8.87849	17.629
Agtrap	52.0148	53.2859	32.316	25.0493	41.714	45.1847	55.5887	54.165
Ahctf1	20.5462	19.6606	18.2562	24.8283	23.772	20.1072	21.0152	19.6249
Ahcy	25.2766	20.0504	38.7419	38.6525	12.9341	9.93749	12.4984	13.3611
Ahcyl1	186.127	210.385	213.404	232.48	233.61	215.881	152.524	166.694
Ahcyl2	6.39968	7.32801	4.9835	6.92244	11.028	9.65811	10.2425	9.08504
Ahdc1	25.0434	21.2967	16.147	18.0001	26.6008	26.3605	18.4065	17.1264
Ahi1	13.9108	14.2235	7.1806	7.40664	16.2711	16.8352	18.9511	21.2288
Ahnak	499.733	457.925	184.539	262.126	713.951	605.08	354.387	280.076
Ahr	87.3274	95.896	55.4304	78.7735	93.8464	72.341	31.3499	34.2637
Ahrr	8.29544	12.0345	20.7836	22.4684	12.1901	9.07493	13.0794	11.0567
Ahsa1	39.8189	45.0383	67.2455	60.2049	43.1966	45.1691	52.8635	56.9281
Ahsa2	34.4177	35.7403	20.6356	27.9892	41.9924	39.1916	16.3739	16.6688
AI314180	38.2876	36.4932	23.1199	32.3167	47.5153	47.7916	60.7766	60.0209
AI413582	16.3601	20.3613	18.9978	16.3493	24.2936	29.0378	30.9672	35.8641
AI429214	4.67754	5.63831	2.14938	1.78602	4.82712	5.74966	6.96319	7.43125
AI464131	22.9193	18.7054	14.7094	14.6806	15.2869	17.7368	14.9152	21.3147
AI593442	0.336982	0.213181	0	0.0263373	0.101512	0.35208	0.033448	0.190292
AI597479	22.8022	25.7708	20.4901	20.0474	26.1433	32.5519	38.5817	32.5174
AI661453	1.45077	2.24291	0.76207	1.00062	1.95329	2.67936	2.73506	3.0785
AI846148	19.8421	19.0355	20.8725	23.3645	14.6982	15.3322	11.9362	12.4811
AI854703	2.57279	2.70359	1.69234	1.27731	6.85504	6.75479	7.1466	6.23112
AI987944	12.6583	11.5081	4.05933	4.95207	11.2441	14.4059	12.1456	12.2627
Aicda	1.17835	1.07595	0.44701	0.158429	0.45242	1.05091	1.32145	1.14679
Aida	30.4114	30.0554	23.916	26.6031	34.7746	41.2339	46.7126	42.7024
Aif1	0.289447	0.280232	0.369764	0.501865	0.914044	0.718567	1.39846	0.720534
Aif1l	0.38767	0.504422	5.25646	7.41655	7.44474	16.8958	18.501	16.9419
Aifm1	24.844	28.4119	33.4852	29.5761	27.196	25.016	26.5946	23.9131
Aifm2	17.0747	16.6049	10.3038	8.96811	15.411	27.3708	37.4789	35.6904
Aig1	5.55415	6.85321	4.93119	5.52609	13.0282	13.6128	16.2871	14.2083
Aimp1	30.6537	32.6396	39.1006	39.9233	27.1462	26.5961	30.8022	29.5574
Aimp2	82.7638	74.7031	104.751	106.633	69.5882	67.2258	29.2033	35.1108
Aip	86.9884	79.176	80.254	75.0488	73.649	85.8338	107.215	108.228
Aipl1	0.214196	0.256112	0.306516	0.335763	0.190097	0.403781	0.123388	0.136821
Ajuba	55.6807	57.3961	92.1618	82.0757	63.609	44.4779	44.6587	41.2904
Ak1	272.494	303.21	385.142	359.24	323.169	345.481	389.986	410.134
AK157302	59.082	59.3327	58.7296	57.1712	58.1608	70.6117	84.8311	89.7968
Ak2	100.157	110.186	154.521	161.983	70.6444	64.869	62.1618	68.2531
Ak3	28.6667	24.9975	14.2659	15.976	41.9849	47.31	51.8131	40.2484
Ak4	36.6458	42.6548	21.7095	26.9138	33.808	41.4494	46.8263	58.8271
Ak5	26.9222	16.4051	8.19067	8.59892	12.0725	5.88709	6.29389	4.54598
Ak8	0.349216	0.630417	0.0976732	0.348204	0.954011	0.107717	0.311961	0.366246
Akap1	41.5031	39.5524	70.2548	71.8779	47.0067	39.7773	39.8408	38.2508
Akap10	13.7025	13.6906	12.5677	13.8779	13.1682	13.6239	19.1416	17.8779
Akap11	46.5789	42.0785	20.5957	30.6582	56.5712	50.6368	77.8716	67.2049
Akap12	125.165	153.117	99.2736	120.266	146.963	131.085	54.8339	46.6525
Akap13	21.8865	21.7649	12.8491	16.1997	31.5877	28.3009	24.6695	26.2213
Akap17b	2.91597	4.04807	2.24019	1.85069	3.7403	3.13273	4.12052	2.98416
Akap5	0.0649814	0.0169747	0	0.0939867	0.605028	0.278974	0.114166	0.159769
Akap6	3.09826	3.61924	0.528939	0.681544	1.21052	1.43123	0.498462	0.894219
Akap7	13.7363	10.3899	5.09414	5.01136	9.32433	10.909	14.1568	14.9746
Akap8	20.468	22.5215	22.7739	27.0014	23.0018	21.2727	23.337	21.0248
Akap8l	15.068	14.9428	12.7982	13.68	20.8512	25.6123	23.2277	21.1135
Akap9	13.0287	14.2312	3.57083	5.85731	17.8581	14.7846	18.3182	16.776
Akip1	23.6695	28.4411	29.182	24.3341	21.1483	25.6677	26.4167	23.8309
Akirin1	49.1427	50.258	57.2433	65.1717	79.246	97.1935	143.507	138.957
Akirin2	89.6997	81.613	98.059	90.7174	93.7265	109.252	123.964	124.639
Akna	24.0068	24.4548	17.8074	16.0774	15.9032	14.1099	13.2773	11.5203
Akr1a1	499.922	501.598	533.396	505.411	474.366	481.515	659.73	668.88
Akr1c13	0.152041	0.554459	0.534919	0.51327	0.136353	1.02962	0.407463	0.31477
Akr1c14	2.12771	2.22819	0.874466	1.08609	10.205	19.5288	28.0215	23.0235
Akr1c18	0.361271	0.361111	3.31455	5.755	47.3871	44.4359	264.961	192.162
Akr1c19	0	0.0757023	0.300416	0.317227	0.305568	0.295541	0.0991687	0.245589
Akr1e1	13.4928	14.7061	12.2297	10.2631	16.7818	18.0173	24.6135	20.8942
Akr7a5	80.0697	68.2825	49.5613	46.6487	60.6779	59.5533	82.9907	88.4464
Akt1	281.416	260.966	314.42	302.375	264.79	245.303	340.201	356.621
Akt1s1	95.9486	97.0419	99.3555	98.8026	111.21	127.808	146.963	156.723
Akt2	35.1904	40.5726	33.7418	37.505	36.3723	37.0095	40.9145	43.5753
Akt3	30.321	24.3371	16.5374	18.144	37.1335	37.3947	52.0368	46.1786
Aktip	15.4918	15.5144	8.12933	8.56175	19.9837	26.3942	29.8514	27.7568
Alad	11.4235	7.97697	16.762	16.1629	12.909	10.6601	15.7188	13.6179
Alas1	21.2966	24.2107	40.6505	42.2467	21.1121	27.7473	35.7736	44.628
Alcam	1.62941	1.70061	0.718433	1.83667	1.22909	1.63656	4.54029	8.31039
Aldh16a1	32.1518	38.3447	45.4841	43.0229	21.8641	18.1934	19.747	18.1286
Aldh18a1	72.7393	67.8816	53.0764	59.6427	48.4388	44.8969	37.3559	39.2137
Aldh1a1	0.541899	0.660312	0.337073	0.29931	4.8404	7.60729	3.2744	4.50679
Aldh1a2	239.526	132.104	76.2237	51.669	28.1074	38.9231	52.133	23.0816
Aldh1a3	33.5985	44.313	14.6788	24.0609	12.9794	4.32729	0.295294	0.290422
Aldh1b1	0	0.388449	0.0872912	0.125219	2.07353	0.853579	1.44084	1.88935
Aldh1l1	31.9616	20.019	6.36715	4.91595	7.92809	9.85959	3.53652	5.18789
Aldh1l2	7.48407	7.44517	3.2831	6.55718	5.33898	5.32607	10.4613	13.915
Aldh2	100.635	93.8737	88.7976	75.3446	92.3731	94.4707	139.369	122.357
Aldh3a1	7.47817	6.84636	3.46402	2.83921	16.8029	7.8722	22.666	25.7121
Aldh3a2	20.6413	23.3001	16.7516	16.6593	29.6345	36.0024	54.3505	58.7284
Aldh3b1	11.0136	7.50874	3.84718	3.24312	7.29552	6.8372	13.5176	11.7938
Aldh4a1	7.40562	8.92476	10.6348	12.0097	8.83419	6.43633	8.29558	8.93739
Aldh5a1	2.54358	3.80741	3.3104	2.69997	3.9018	4.875	2.58678	2.36566
Aldh6a1	22.3065	20.2408	7.04855	7.64771	22.2248	20.5149	15.2541	14.2992
Aldh7a1	41.1095	47.0284	52.4146	47.8575	41.337	44.7448	55.1484	55.4825
Aldh9a1	18.5933	20.6509	10.7566	10.2822	18.8622	19.1798	23.6047	24.8492
Aldoa	2430.84	2343.9	2311.44	2373.87	2231.89	2445.02	2139.23	2076.67
Aldoc	17.1718	15.4544	4.45968	3.1219	8.31511	12.6949	5.96897	7.78009
Alg1	17.4126	20.2401	21.6247	16.5229	21.4913	19.6032	14.7419	13.4972
Alg10b	43.2692	51.5571	36.3157	46.6772	48.9587	52.0072	39.2232	38.8706
Alg11	27.6572	30.2403	22.7267	34.1641	41.7567	34.6236	40.7598	43.6688
Alg12	29.0445	31.6954	32.3192	27.5741	23.5777	25.3879	25.958	32.2834
Alg13	3.94451	3.68825	3.88914	6.64486	2.38634	3.06593	3.18452	2.77143
Alg14	17.9623	19.2825	19.1519	17.5008	18.7837	14.9372	18.9163	18.9463
Alg2	29.4529	30.5476	25.3403	24.2455	42.6643	44.5755	71.6405	72.647
Alg3	46.9628	42.2623	64.0726	56.546	37.5399	42.2898	36.7638	35.1316
Alg5	20.6591	36.4642	21.6048	36.2215	25.3795	31.4091	39.3923	43.1136
Alg6	1.1513	2.18641	1.23062	1.69806	0.671066	1.06702	0.797853	0.773251
Alg8	20.373	22.1024	28.6758	26.3687	21.9471	17.5467	23.1566	18.5506
Alg9	38.8047	35.3119	34.1154	28.6944	23.7982	26.1075	25.0408	26.0303
Alk	0.170589	0.0841432	0.0707706	0.181328	0.12665	0.379747	0.452071	0.338915
Alkal1	19.3822	23.8975	87.2502	69.6277	53.3928	43.6565	5.21519	11.3435
Alkbh1	7.01731	7.40927	7.30075	8.9798	6.6563	6.76491	5.36247	4.46498
Alkbh2	25.3034	24.289	21.6865	28.3161	26.9468	32.7397	28.298	18.7577
Alkbh3	13.5797	13.9664	18.0135	17.0189	14.5891	13.6711	18.0032	17.5369
Alkbh4	12.7459	13.3605	13.2732	14.7703	11.9631	15.428	11.9602	11.4471
Alkbh5	138.689	142.236	98.8892	96.7129	151.562	148.598	182.178	178.587
Alkbh6	4.89273	6.08923	3.98286	5.02454	6.37518	9.87098	10.7269	9.9063
Alkbh7	14.4256	15.2511	16.8991	12.8044	17.2408	16.0866	27.4454	18.5212
Alkbh8	7.11617	8.71735	4.38022	7.28715	10.4489	7.67098	8.89156	7.65569
Alms1	3.5305	4.06634	1.72603	1.8814	2.62854	2.4393	3.65075	3.17731
Alox12	0.0551789	0.429301	0.840681	0.521404	0.340584	0.325923	1.00125	0.57277
Alox5	0	0	0.186818	0.370671	0.717609	0.17601	0.474348	0.191681
Alox5ap	4.11676	7.8966	3.0253	2.68408	4.49852	4.88769	2.0574	1.09649
Aloxe3	0.0352362	0	0	0.156257	0.124381	0.403549	0.27402	0.375908
Alpk1	14.624	13.2366	4.96171	4.85683	8.60429	8.37989	9.69867	8.1839
Alpl	795.406	758.477	640.48	558.02	77.2667	12.0374	45.2509	28.9373
Als2	9.95765	11.6566	20.8377	24.0929	7.6573	6.51723	6.70692	8.16643
Als2cl	3.81279	3.13658	1.77525	2.01121	2.83407	2.20393	3.50932	1.97102
Alx3	10.6932	16.9846	8.4555	10.9744	7.23109	10.3754	8.44129	6.14367
Alyref	35.1892	32.8193	72.8023	58.6418	23.419	19.7791	22.7795	19.3084
Alyref2	7.13801	10.2893	7.41618	8.37437	6.22904	5.44267	0.152999	0.449681
Amacr	15.6716	15.3904	11.6607	8.74836	16.7355	16.8076	19.5814	21.8925
Ambra1	29.3485	27.0305	28.2162	33.0427	39.7655	30.9185	32.6733	29.2797
Amd1	0.502855	0.841832	0.65468	0.827232	1.11554	0.624663	0.989784	0.729731
Amd2	29.1614	23.7702	28.0888	30.1582	20.4384	21.1159	29.2938	26.1761
Amdhd2	17.5846	21.7323	17.9747	15.3913	16.3567	16.246	21.7177	19.5371
Amer1	10.1451	8.52447	3.34967	3.95459	5.21953	4.97023	4.49322	3.56497
Amfr	132.764	127.165	159.145	160.22	187.78	194.605	270.94	277.059
Amh	0.391666	0.198073	0.558301	0.908359	0.47915	0.828143	0.699763	0.379762
Amigo1	3.19236	3.75879	3.05773	3.93554	4.78159	8.1452	7.62898	8.51408
Amigo3	5.43171	6.2363	5.97729	6.00205	4.0391	3.66615	3.75289	3.80686
Ammecr1	13.3932	14.9435	11.6613	16.2943	19.0405	15.6711	19.595	18.6962
Ammecr1l	32.7149	30.6838	30.887	35.3254	34.8665	34.8376	19.4001	19.5662
Amn1	1.91299	1.6436	1.12382	1.42897	1.9183	1.52706	2.16569	1.92209
Amot	21.3678	28.2703	18.8694	23.0545	34.7558	16.7466	15.9254	20.5778
Amotl1	42.969	46.7962	38.7094	50.5316	81.0751	72.5168	78.9017	84.1642
Amotl2	452.517	460.51	571.865	526.787	555.128	524.291	504.742	498.863
Ampd2	29.8607	33.3563	63.0396	70.0157	36.9058	40.0603	38.8118	34.4349
Ampd3	106.426	94.0488	101.94	94.1522	112.314	151.467	174.796	155.251
Amph	0.348463	0.254145	0	0.200218	1.32339	5.889	2.23673	0.8188
Amt	4.81131	2.58819	2.84997	2.30395	5.38437	6.20456	2.15787	2.61801
Amz1	15.5934	11.3811	12.9739	12.6343	15.2682	11.4839	2.7047	2.58033
Amz2	14.5415	18.2385	14.3014	13.5838	16.1167	17.7309	17.8235	18.4163
Anapc1	42.0327	42.7229	44.6521	45.1097	39.3231	32.3583	34.8307	32.1673
Anapc10	6.60367	6.64272	9.0516	8.81107	7.23623	8.20923	6.24125	8.63393
Anapc11	37.0827	35.1073	41.9338	39.2902	25.0779	25.9323	31.967	31.334
Anapc13	30.7358	30.2271	29.9949	23.9409	18.1048	25.0456	27.5313	25.3802
Anapc15	8.60487	10.4559	15.269	13.5339	6.00586	6.04735	2.22656	2.04492
Anapc15-ps	7.73254	8.44359	10.749	7.59715	6.93072	2.7535	3.00302	5.52555
Anapc16	20.9632	23.0675	29.946	29.2385	24.5917	26.4691	37.5993	36.4974
Anapc2	138.523	137.743	137.378	124.629	137.457	124.359	142.358	138.541
Anapc4	41.4969	43.6548	39.0077	39.6548	43.2075	39.3949	44.3279	48.0726
Anapc5	71.3852	72.8519	84.0299	80.7426	49.9802	47.6785	66.038	64.8325
Anapc7	30.8442	31.6645	45.0646	46.269	32.4021	30.6284	33.4822	35.3948
Ang	8.10994	6.62941	3.46585	4.02335	9.5551	9.22008	6.31941	6.32845
Angel1	8.77248	8.31865	8.73789	7.19842	6.58152	6.80301	7.5498	7.97077
Angel2	30.3047	30.9097	22.7192	22.6435	24.3842	24.553	27.8189	24.1586
Angpt1	18.3111	17.2206	0.880844	1.67043	22.0392	37.8396	55.7547	33.9123
Angpt2	0.602857	1.02728	0.57406	0.786986	1.2852	3.98872	0.738955	1.0272
Angpt4	138.026	175.921	64.9662	74.3009	92.1906	88.2358	34.199	44.9143
Angptl2	190.791	152.952	144.387	150.051	316.644	309.508	248.463	201.376
Angptl4	21.8411	14.783	5.06217	8.10118	44.0608	54.7788	27.3917	44.6221
Angptl6	6.68054	5.39551	4.91572	4.65041	6.62484	9.62333	2.21606	3.86517
Angptl7	15.8998	21.2353	1.82721	1.40417	135.594	95.8289	375.9	269.48
Ank	67.4959	77.8237	56.4488	82.7582	173.46	256.865	93.9847	97.2038
Ank1	0.40513	0.54553	0.717498	0.854553	1.35598	1.59807	0.532742	0.844825
Ank2	1.65139	0.809797	0.453957	0.439491	1.65542	0.68779	1.10727	1.11108
Ankdd1b	0.907171	1.46382	1.04734	0.644181	0.599667	0.835821	0.212744	0.0649046
Ankef1	2.53392	1.36131	0.0254616	0.241356	0.389789	0.262619	0.10843	0.0797224
Ankfy1	40.2483	40.3062	29.8745	31.9626	50.6851	48.2913	54.759	53.9899
Ankhd1	22.0952	20.4509	14.0951	18.2766	28.176	21.2868	22.5056	20.8996
Ankib1	30.2683	30.0483	23.1223	31.1279	38.7775	35.8727	39.0857	34.406
Ankk1	0.221873	0.15561	1.51712	1.14612	0.470411	0.698029	1.38742	3.27148
Ankle1	4.94196	5.47129	4.45418	4.79558	1.15188	0.205637	0.761405	0.648278
Ankle2	26.3856	28.7138	25.2796	29.5326	38.242	35.9324	39.5886	37.6277
Ankmy1	25.1265	22.2007	38.1317	34.8509	26.4138	17.6418	0.200957	0.605127
Ankmy2	16.5668	16.3615	13.1774	14.9983	14.3506	16.0034	13.2972	15.0748
Ankra2	13.902	13.8071	11.4415	12.3766	13.0339	14.1578	18.786	16.2183
Ankrd1	6.80801	8.10951	17.6918	14.6732	50.7038	63.8386	28.2096	71.6902
Ankrd10	10.021	10.3465	11.4269	11.9517	11.4204	13.3739	13.0763	11.1508
Ankrd11	39.7226	38.5986	32.7484	37.0422	53.0773	44.9097	39.5056	36.3871
Ankrd12	8.95866	8.91503	2.1152	4.38516	14.2043	12.7812	18.2754	15.4454
Ankrd13a	52.8271	50.2227	58.5199	55.8782	51.9754	57.1728	59.8007	67.3865
Ankrd13b	18.1953	17.3823	31.9932	32.4965	20.8606	18.6734	21.6634	20.5528
Ankrd13c	11.315	10.862	12.3758	13.0706	15.9766	13.1835	25.7863	22.9205
Ankrd13d	3.88003	3.84901	4.79013	7.7593	5.25087	10.0901	13.222	11.1306
Ankrd16	11.8241	13.3487	7.98479	9.28609	11.1936	12.3549	9.62991	9.14972
Ankrd17	21.4939	19.9285	15.7628	20.1067	26.7677	22.5547	24.1007	22.4127
Ankrd23	0	0.40185	0.135663	0.403013	0.509169	0.271719	0.0722163	0.0646874
Ankrd24	2.77215	2.43621	0.747192	1.18949	1.8573	1.91466	2.63135	3.28133
Ankrd26	7.44199	7.67476	4.53461	7.18029	9.21365	7.95715	9.34497	7.2284
Ankrd27	29.2054	32.7885	28.3932	29.1687	32.4963	32.4106	25.9776	27.0422
Ankrd28	18.4625	17.3577	12.7591	18.4732	28.757	19.5586	37.2403	32.2937
Ankrd29	4.10049	3.13385	1.37116	1.82677	2.76705	2.45544	3.78329	3.90018
Ankrd33b	0	0	0.0437778	0.30778	0	0.035856	0.133387	0.0910202
Ankrd34a	3.29322	3.46288	5.50327	7.31083	10.4261	13.5135	12.8186	9.58978
Ankrd35	0.491673	0.694701	0.407775	0.33731	0.581586	1.70283	0.811332	0.745253
Ankrd37	29.5912	21.8181	9.61917	13.2995	38.9794	61.5811	18.0973	17.2888
Ankrd39	2.52888	2.82164	3.69329	2.6341	1.91874	2.98298	2.42727	2.47839
Ankrd40	42.5552	44.7902	43.8372	38.3103	56.8645	65.3781	94.7975	90.2359
Ankrd42	8.32256	10.9586	8.28784	7.81464	13.7483	13.7762	15.4317	17.8418
Ankrd44	17.4174	14.2982	12.7374	13.6901	12.433	9.01554	7.54337	6.25652
Ankrd45	0.712342	0.541497	0.303335	0.444686	1.38288	1.13229	0.938638	0.857779
Ankrd46	46.328	48.505	37.4701	33.2523	45.5566	57.4076	59.762	58.5574
Ankrd49	11.0739	10.7005	7.52358	11.9742	10.6699	8.21079	9.07105	8.19166
Ankrd52	44.7748	44.8422	56.2141	59.286	48.3086	35.0817	31.4373	31.4842
Ankrd54	12.5085	12.8046	19.7066	16.1076	14.1835	14.9436	17.4698	17.0648
Ankrd55	1.06927	0.948942	0.56606	0.211392	0.680253	0.680066	0.33528	0.420142
Ankrd6	0.800197	0.850069	1.60856	2.2975	2.80605	1.62235	1.31576	1.7043
Ankrd61	19.3134	19.1771	16.9577	18.6266	23.124	20.6538	1.08622	0.595031
Ankrd9	3.42984	3.01112	5.46176	3.74306	3.49939	4.56699	5.79371	6.22076
Anks1	7.37229	7.27968	8.04754	6.80111	9.42475	9.20911	11.0489	9.74597
Anks3	20.6066	24.9801	22.945	22.0721	27.3485	34.5817	34.9475	30.4421
Anks6	7.50708	8.39888	6.36752	7.01068	8.11023	7.64582	8.90594	7.76328
Ankzf1	25.6176	24.2715	24.1263	19.0183	19.7851	18.7617	11.1361	11.7277
Anln	58.6316	59.3274	47.2549	50.7147	23.1143	8.20667	48.7617	25.8045
Ano1	0	0	0.16063	0.269593	0.63136	0.293414	0.34312	0.130399
Ano10	48.7833	42.7668	30.6137	31.685	46.3659	38.8668	45.1162	45.2758
Ano3	0	0.211972	0.756136	1.93883	2.67664	4.09546	3.6158	2.13341
Ano5	0.139404	0.129286	0.0256516	0.0325322	0.100016	0.0516873	0	0.099855
Ano6	63.3769	71.346	66.6467	72.2117	93.8427	107.002	70.1029	70.1989
Ano7	0.443362	0.349608	0.977595	0.434752	0.897019	0.593104	1.12441	0.941846
Ano8	30.1418	25.6063	23.7041	21.9766	26.5134	26.7784	29.3275	28.4015
Anp32a	135.633	119.528	77.1242	69.5419	86.9455	92.3441	118.423	119.441
Anp32b	274.031	286.992	340.018	321.923	192.048	174.483	251.972	234.658
Anp32e	71.4867	80.7566	72.7748	79.4702	53.2707	49.5017	74.335	53.5016
Anpep	80.3506	55.3968	17.1901	18.6711	67.2945	101.302	67.8271	69.4125
Antxr1	72.9621	73.9183	50.7123	56.9607	128.809	132.991	228.893	225.573
Antxr2	34.7072	34.854	29.447	31.4695	131.496	150.665	309.433	312.963
Antxrl	0.551473	0.599991	0	0.125999	0.493189	1.20394	0.138084	0.372099
Anxa1	529.531	550.416	423.575	541.556	691.437	701.354	845.241	872.378
Anxa11	25.4111	27.7066	21.7071	21.15	27.1442	27.2744	20.5365	23.5985
Anxa2	633.583	696.448	547.418	521.955	617.99	619.085	514.664	567.075
Anxa3	153.813	171.949	168.915	149.617	177.332	133.971	184.609	220.13
Anxa4	47.7076	41.5345	26.0865	31.929	42.3367	57.1758	48.0105	48.4853
Anxa5	450.368	433.639	299.214	354.405	547.361	556.548	625.952	684.905
Anxa6	299.006	262.488	182.491	185.903	196.087	160.39	342.737	319.506
Anxa7	48.0831	54.7686	38.0631	43.7331	61.6727	66.9359	97.9851	94.201
Anxa8	57.1395	60.7023	54.3356	37.0616	632.832	644.159	733.175	717.476
Anxa9	2.14265	4.40069	1.03036	2.87597	2.77237	3.79932	3.10049	3.37419
Aoc2	1.21481	1.52164	1.9815	2.04178	3.18443	1.8323	2.45087	1.53994
Aoc3	45.0421	26.8733	15.7573	12.1796	25.9252	6.7667	0.463632	2.8873
Aox1	10.8018	11.1066	6.16973	6.42617	19.7242	31.6755	45.7222	40.2254
Aox2	0.153676	0.346145	0.0347592	0.151804	0.206419	0.265023	0.337493	0.190697
Aox3	0.248005	0.370705	0.13006	0.1062	0.589616	0.269243	0.110773	0.614421
Ap1ar	10.999	11.0637	11.3648	11.4051	12.474	10.7957	14.7359	13.9595
Ap1b1	56.3655	48.6845	48.8514	46.4723	59.4996	60.7367	63.0234	63.5895
Ap1g1	43.5038	43.0305	41.7563	47.8601	57.0115	49.7559	52.7426	50.7878
Ap1g2	12.7872	13.5713	14.1773	12.8909	9.4231	8.93102	8.50064	8.67561
Ap1m1	59.0221	59.3129	69.5	68.3844	48.2806	48.146	56.7052	59.8143
Ap1s1	165.257	196.131	273.767	229.956	141.317	133.413	180.678	187.629
Ap1s2	19.4163	18.6403	11.8788	17.0377	17.7843	23.1788	31.7355	40.8461
Ap2a1	120.898	125.83	143.541	141.182	140.723	135.663	126.961	133.834
Ap2a2	129.989	121.437	116.899	110.056	152.226	122.373	135.44	139.316
Ap2b1	104.219	107.565	84.1963	88.9612	114.439	97.6799	108.273	110.246
Ap2m1	11.1702	13.0504	18.1369	15.7072	14.4254	13.9237	14.3712	14.8235
Ap2s1	146.857	167.629	188.609	180.996	112.112	130.825	141.312	169.043
Ap3b1	74.298	73.4474	51.7421	53.8313	80.8527	84.0672	85.9923	97.8184
Ap3b2	0.142102	0.018407	0.0609466	0.252584	0.063577	0.0782444	0.433298	0.369797
Ap3d1	68.8585	73.1772	58.1293	58.1981	93.5784	93.4223	90.9818	107.936
Ap3m1	145.303	146.881	211.744	232.304	156.363	113.243	19.4073	22.1231
Ap3m2	14.0944	12.671	10.53	10.6545	17.2517	20.3719	22.0378	21.4292
Ap3s1	36.3381	39.1694	22.993	24.887	34.3101	50.0713	69.1713	67.9244
Ap3s2	12.7079	15.0924	18.0415	15.4712	11.8302	13.7333	12.3358	13.1173
Ap4b1	0.537697	0.37923	0.584602	0.43944	1.0793	0.493811	0.803993	0.561297
Ap4e1	6.77882	5.92764	3.75981	4.85777	8.18816	6.38426	6.73049	5.72536
Ap4m1	24.4566	23.19	26.3068	22.9555	21.5985	21.1142	6.10351	5.46782
Ap4s1	32.0127	28.6438	20.7743	23.3336	26.4294	26.6486	15.5882	15.703
Ap5b1	8.57662	6.71009	10.1223	12.087	11.0137	11.0703	15.7643	13.8731
Ap5m1	10.6551	10.1122	6.42283	8.36653	11.2841	11.0873	7.72778	7.71594
Ap5s1	24.9521	26.4553	23.851	20.0804	23.6487	25.5944	25.5779	28.4067
Ap5z1	8.30263	8.41751	6.41713	5.18608	7.45514	10.1872	11.2866	13.6895
Apaf1	20.4751	20.7464	31.0457	33.0444	15.9695	12.0731	13.0737	11.1398
Apba1	12.6772	10.5994	5.02474	4.31168	9.45753	9.39948	10.0991	11.1352
Apba3	64.8897	67.5087	69.0029	65.8134	46.5117	54.8409	61.9347	58.013
Apbb1	27.9166	24.9154	21.1651	14.828	25.8678	30.3965	54.3475	57.5569
Apbb1ip	37.3214	35.0443	25.222	24.3117	33.4943	32.8895	50.1499	44.7414
Apbb2	7.0927	7.96592	3.65073	7.91065	13.5664	16.6567	21.8461	27.3679
Apc	18.5663	19.2039	10.4476	18.9893	35.0514	28.0134	34.407	33.6416
Apc2	1.37643	2.00657	0.383941	0.527	1.89114	1.65206	2.24446	1.65416
Apcdd1	23.2093	17.5494	9.62319	10.3533	15.1364	14.1065	6.78753	7.56096
Apeh	32.839	29.6385	35.7298	33.2995	31.9409	24.7616	31.7777	30.6576
Apex1	104.72	105.236	157.375	128.975	92.3757	66.4416	13.0119	13.988
Apex2	2.71525	3.12884	6.13603	7.10145	2.28125	2.85261	2.51701	2.58347
Aph1a	34.7935	41.2939	40.6832	40.9455	27.7358	27.8437	29.7514	27.3431
Aph1b	10.305	8.76802	6.24124	6.3794	12.9492	11.9469	10.789	8.82965
Aph1c	3.13941	2.32415	2.31942	1.32571	2.62327	2.88976	2.54451	2.31032
Api5	94.8655	93.9394	94.1599	109.006	99.4572	85.4644	111.332	107.208
Apip	32.7584	34.2001	30.6766	29.4387	34.8287	30.0523	30.3837	38.2954
Aplf	5.54322	6.07425	5.03204	4.7398	4.44017	5.16909	4.99656	4.09627
Apln	74.4482	48.9144	14.1299	14.6081	30.8264	34.2268	49.1093	44.0196
Aplp1	106.085	110.098	84.6005	76.8764	123.082	132.538	131.566	166.717
Aplp2	165.843	173.692	120.499	115.041	167.931	186.897	256.795	236.175
Apmap	43.1075	38.1279	53.3542	42.0196	27.1759	25.9376	21.9795	17.9694
Apobec1	19.6511	18.1745	10.0086	12.1374	17.8521	20.9521	42.2405	30.9436
Apobec3	2.88067	2.49535	2.54666	2.73981	1.64569	2.55976	3.46107	2.59157
Apobr	1.45798	1.98925	2.46553	3.93288	5.86193	9.26685	5.3601	9.05269
Apod	7.73055	6.56067	3.45051	1.89758	19.8053	34.9283	2.94759	2.46734
Apoe	1887.91	1856.78	1266.71	1128.82	958.715	1382.23	716.941	550.808
Apoh	5.6913	7.63062	7.98453	7.79023	9.55012	8.54357	0	0.362496
Apol6	17.327	16.517	4.26342	3.38389	16.5841	11.4786	9.13649	11.034
Apold1	12.5246	8.23359	20.3508	21.1837	35.9042	32.5917	36.1469	33.7869
Apom	0	0.303382	0	0.474723	0.193021	1.91769	0.192268	0.800971
Apon	0.613489	0.772612	0.84203	0.912205	0.555372	0.334654	0.324432	0.24363
Apoo	0.706666	0.673302	0.291541	1.20044	0.956391	1.36367	0.931159	0.534202
Apool	10.5368	11.3545	8.8409	8.42915	11.9749	8.69322	11.9006	11.7463
Apopt1	9.69912	10.9696	10.6731	8.5083	9.47285	12.5707	9.65107	11.8168
App	195.94	198.74	135.684	132.118	190.857	223.638	216.858	215
Appbp2	36.0791	37.0842	35.4941	40.0118	43.3181	33.5491	31.1302	30.2392
Appl1	21.5126	24.3298	12.8062	18.2123	26.8832	26.3597	30.313	25.8731
Appl2	33.5593	33.8076	10.9228	11.1583	29.9557	36.6587	47.767	48.5596
Aprt	127.371	126.022	206.91	203.892	92.1723	76.0116	117.222	107.825
Aptx	9.3142	8.6152	8.88614	7.19287	10.1428	10.0323	10.5557	10.3253
Aqp1	180.072	176.469	116.826	127.186	242.084	290.948	69.6922	501.417
Aqp11	0.0463001	0.132784	0	0.0511555	0.0637221	0.341962	0.0827213	0.285774
Aqp5	1.27253	1.09638	0.513102	0.516094	4.10601	39.7479	2.62288	23.7591
Aqr	17.9461	18.4278	21.6139	24.1423	18.1763	20.1915	19.386	19.3628
Araf	34.4365	36.944	29.4933	29.6867	32.1727	36.6915	36.9525	39.2116
Arap1	28.9951	24.6976	16.4542	13.9783	20.4633	23.3697	17.2526	16.3942
Arap2	0.930119	1.01511	0.686704	1.33419	1.96531	3.26219	6.08502	4.41756
Arap3	4.30475	4.60648	1.21762	1.10962	3.30326	3.374	1.00232	0.594053
Arc	3.91166	4.69564	11.152	11.6566	23.5867	23.3179	2.80333	3.92848
Arcn1	71.7451	74.3922	59.1518	70.0972	71.9568	71.7454	80.7798	85.1682
Areg	0	0.282225	0.917946	2.09291	1.31345	0.0913638	2.72514	2.97889
Arel1	44.2211	39.2281	37.4877	39.2086	52.4281	35.3213	32.1927	25.4518
Arf1	605.505	680.828	731.003	710.324	523.219	533.902	650.499	693.507
Arf2	68.3488	78.7212	114.691	109.022	69.0862	58.5663	47.555	48.2773
Arf3	93.1516	80.8859	110.22	103.395	139.688	117.922	181.444	160.587
Arf4	324.862	340.024	320.187	325.891	298.916	335.682	427.104	426.698
Arf5	159.12	150.12	149.644	139.115	102.605	91.3303	93.2473	97.4425
Arf6	257.569	262.373	329.903	324.45	259.297	251.979	217.114	222.794
Arfgap1	56.3587	56.1806	66.4092	63.6477	39.363	38.4948	42.3139	44.2109
Arfgap2	43.451	40.3595	60.4845	52.6344	38.1319	38.8645	16.4625	17.5711
Arfgap3	72.9751	68.5362	66.065	60.1193	62.2452	67.474	62.2688	75.3564
Arfgef1	24.1123	26.1054	15.0647	22.3665	37.0612	29.8962	38.9259	39.116
Arfgef2	63.4982	65.2513	51.0452	57.0541	71.7264	67.3274	80.1056	89.4688
Arfip1	7.06753	8.33206	7.16337	7.35251	9.51716	8.10418	9.26221	10.6248
Arfip2	25.8715	25.4661	31.7226	28.5933	29.8428	36.7308	38.7787	37.7207
Arfrp1	10.3707	12.6603	17.9993	17.9696	12.6667	11.0168	12.5787	12.11
Arg2	0.784069	1.11451	0.268583	0.923604	2.63637	1.6544	5.18289	10.931
Arglu1	28.5751	30.6265	27.6445	29.3798	21.5175	28.6398	27.702	24.0145
Arhgap1	96.4727	105.812	146.304	140.39	120.939	105.092	105.379	107.588
Arhgap10	20.2102	24.1302	22.975	28.9476	38.5035	41.5857	72.3115	57.0669
Arhgap11a	42.639	42.1298	35.3989	46.0045	17.0691	8.94868	42.1533	24.6798
Arhgap12	5.94812	6.48169	3.2948	5.00641	8.38526	9.90949	14.8943	15.5821
Arhgap17	9.28723	9.32459	10.1059	8.41798	11.2	14.587	14.2897	14.1029
Arhgap18	4.06301	4.28749	0.860715	1.00697	4.76515	9.31486	10.0009	7.57393
Arhgap19	7.52227	8.71552	6.6659	4.94569	3.38399	3.83829	4.61824	3.80437
Arhgap20	13.0848	13.7191	5.29601	6.7139	16.0765	25.9603	12.6672	9.71441
Arhgap21	23.0582	23.4565	20.0665	26.0394	37.2282	40.0915	25.567	23.6204
Arhgap22	2.1756	1.55613	0.207013	2.18831	13.8477	21.7089	5.32646	3.36199
Arhgap23	74.9096	72.437	90.9467	89.6001	89.7762	83.0688	75.8586	80.3712
Arhgap24	18.4431	19.2738	25.6679	28.8289	22.2185	18.2262	16.9247	15.9898
Arhgap26	2.0485	1.48567	0.968003	0.719016	2.11606	1.29957	2.90458	2.9604
Arhgap27	2.34678	2.75213	3.72059	3.54376	6.84402	7.31014	8.53151	10.4942
Arhgap28	22.5284	24.1541	18.6677	15.0358	15.2524	14.4911	6.01291	5.36571
Arhgap29	112.571	120.593	81.1865	109.89	161.224	160.973	138.69	146.387
Arhgap31	17.3577	18.7409	26.7168	38.515	38.6405	30.4402	34.8767	32.102
Arhgap32	4.01988	3.93151	3.76169	4.39837	4.10916	3.02195	4.93183	4.47183
Arhgap33	3.81025	5.33367	2.98336	2.02834	1.84403	2.93428	1.56953	2.03161
Arhgap35	54.8151	51.3658	64.9349	69.7277	94.2518	78.7319	101.568	88.804
Arhgap39	4.85596	3.71832	4.05121	4.37242	5.64601	5.80992	7.2704	7.17355
Arhgap4	0.0547111	0.205249	0	0.0686779	0.0493634	0.0886554	0.0240305	0.113328
Arhgap42	43.2125	40.8329	16.3821	19.8041	28.6083	24.4233	20.84	17.4248
Arhgap44	4.19124	3.42212	5.3115	4.72898	8.84128	6.1691	7.76526	9.09705
Arhgap45	13.0069	17.9847	16.9198	20.6	21.4089	18.0287	22.4865	16.3835
Arhgap5	41.8018	47.3462	11.1283	21.4309	38.8358	37.9894	37.4794	34.6904
Arhgap6	0.21816	0.402722	0.0330797	0.231082	0.437162	0.751638	0.867203	1.4862
Arhgap8	6.24426	7.84074	1.93195	1.35154	4.1585	9.67645	1.15344	2.98011
Arhgdia	1040.41	1035.63	1153.8	1187.46	972.857	880.171	1046.55	1074.98
Arhgdib	405.101	368.09	351.445	337.226	496.917	578.456	363.406	287.701
Arhgdig	19.019	18.1469	13.5533	19.3214	15.6902	15.1697	13.5566	15.4713
Arhgef1	64.8207	63.819	70.4242	59.9388	62.2046	68.2526	63.8813	69.0951
Arhgef10	25.6158	23.9423	14.5367	10.441	19.4405	16.9814	21.9933	19.7237
Arhgef10l	35.3593	29.667	31.3721	25.633	39.453	37.2592	45.0569	44.199
Arhgef11	34.5891	35.6786	29.0701	29.0855	37.2655	36.3939	33.486	33.8049
Arhgef12	41.9512	38.6751	30.1263	38.1049	55.3069	47.3494	56.9859	44.8067
Arhgef15	0.237691	0.192244	0	0.0239466	0.122035	0.247467	0.570813	0.432416
Arhgef17	60.2631	63.7462	76.2956	76.6811	86.1958	77.3026	81.0824	84.2799
Arhgef18	16.6295	16.0058	16.246	16.4699	23.2922	22.3821	20.4164	20.2137
Arhgef19	20.2709	18.0118	14.8457	12.3986	18.0998	14.6488	16.3913	18.3874
Arhgef2	37.1059	31.8605	36.0736	37.8757	43.6598	40.3704	47.4256	46.0548
Arhgef25	128.743	125.808	76.3457	65.3803	63.6211	77.3146	68.5636	66.1794
Arhgef26	1.44874	1.27462	0.611858	0.682453	0.742975	0.447932	0.211787	0.202734
Arhgef28	26.808	28.8605	21.3366	20.8886	38.9367	25.0366	27.5088	26.6925
Arhgef3	9.31694	7.08349	3.66787	2.69526	6.74931	6.24947	14.8861	13.2965
Arhgef33	0.754852	1.31033	1.51937	0.686237	1.22898	1.04272	0.915573	0.766226
Arhgef37	0.0371426	0.0588082	0	0.105905	0.268788	0.391909	0.0663603	0.187395
Arhgef39	5.0117	6.26134	6.12088	3.1708	1.99889	0.917518	2.18431	1.46218
Arhgef4	1.2119	0.891218	1.49231	1.42836	1.22557	1.39675	0.809803	0.875037
Arhgef40	62.8273	64.1508	52.2599	50.1394	62.7681	71.3493	69.482	64.0351
Arhgef5	15.79	17.1505	21.4081	25.6946	40.8695	37.7632	37.6182	44.7216
Arhgef6	3.48142	4.52124	0.502331	1.44236	2.91725	7.79708	7.08287	6.3328
Arhgef7	9.34904	9.89814	10.9898	11.4767	12.3901	11.2899	10.8321	11.5071
Arhgef9	2.60513	3.15925	2.63845	2.42472	4.49496	6.08254	2.33028	2.89116
Arid1a	40.5537	37.4763	41.9486	39.8237	40.2193	35.3191	32.9251	32.6008
Arid1b	16.9417	17.9442	14.5926	17.9205	21.5103	20.3946	22.1818	21.8552
Arid2	21.5229	22.9653	12.943	17.1545	21.652	19.9872	16.6342	15.7462
Arid3a	12.1914	11.0528	9.28924	7.44643	9.76251	9.27753	16.3882	12.6645
Arid3b	0.441992	1.28171	1.14965	0.98739	0.74337	1.20645	0.756995	0.88772
Arid4a	18.0143	18.9073	9.81831	14.0847	18.517	19.3368	24.2115	22.5985
Arid4b	7.50164	8.51769	2.64168	4.02484	8.39878	8.17108	8.13971	7.27944
Arid5a	3.66406	3.70642	1.84227	1.88335	2.20744	2.48637	3.27719	4.35909
Arid5b	80.6056	79.7977	60.6153	70.2887	80.1801	52.7536	65.5936	70.3918
Arih1	50.9112	49.0243	41.7116	51.5846	75.4902	70.3394	88.2733	84.8628
Arih2	19.077	20.2769	26.6559	29.2767	25.1284	25.405	31.8604	33.0858
Arl1	200.136	210.286	168.345	166.87	171.793	191.052	269.994	284.417
Arl10	17.583	14.2866	19.5717	14.5451	14.6921	17.8615	26.3595	20.3037
Arl13b	26.0333	22.5094	17.117	23.9893	20.1717	22.8209	21.7855	21.467
Arl14ep	26.3775	27.8348	15.5241	20.7258	30.458	31.9441	38.8582	31.4614
Arl15	19.7727	22.7985	8.26394	13.0577	20.8442	19.5072	36.4046	39.516
Arl16	15.4643	17.3797	17.1941	15.6689	15.2867	20.6575	19.9598	17.6143
Arl2	35.2686	38.8096	44.4475	39.4522	33.6484	43.3278	46.7757	41.745
Arl2bp	62.6495	65.631	75.2254	70.3672	57.0271	52.2151	62.003	63.4627
Arl3	43.389	45.0772	37.9677	38.8655	33.1275	43.2288	60.3857	62.1532
Arl4a	1.12523	1.53155	1.58913	1.94088	1.92537	2.05899	3.76839	3.63247
Arl4c	63.0236	62.6622	93.2016	87.3577	106.364	58.2375	150.509	131.812
Arl4d	9.44144	9.10441	25.0839	28.9487	12.8871	13.1986	3.10049	3.90003
Arl5a	49.6408	47.1669	34.0838	45.9433	85.9162	54.9859	44.83	48.8528
Arl5b	4.58615	5.01499	3.02731	4.22569	6.55652	6.53901	3.92224	4.81676
Arl5c	8.21235	7.05106	3.79165	4.20251	7.65251	9.47233	7.04658	7.42441
Arl6	16.715	20.7042	16.7903	18.3847	23.046	25.25	34.9987	33.085
Arl6ip1	153.793	188.869	158.907	160.51	125.377	136.922	232.983	190.66
Arl6ip4	65.349	66.037	112.598	91.5414	63.7694	48.5941	90.2251	76.4392
Arl6ip5	264.914	294.953	436.632	432.318	325.763	323.438	388.589	404.794
Arl6ip6	24.4532	27.598	33.8098	28.1767	19.4959	19.1725	26.3725	24.7765
Arl8a	92.4349	111.311	148.04	147.245	120.042	150.382	177.57	197.407
Arl8b	65.0777	62.4015	56.4571	67.7022	74.8052	74.2654	93.9702	110.184
Armc1	35.7767	34.0464	29.7389	38.1017	35.9167	39.2983	50.0573	48.8764
Armc10	6.11072	5.85607	6.28338	7.00305	4.42001	5.06679	6.28835	5.30277
Armc2	0.401503	0.389167	0.0812649	0.113981	0.166983	0.256545	0.0541924	0.15005
Armc5	30.8545	30.3693	43.8842	40.9355	35.4299	32.1517	30.8673	34.1228
Armc6	14.9737	16.3185	30.1992	28.0057	13.2491	11.5492	7.4635	8.74258
Armc7	9.6903	10.8122	10.8244	13.8355	12.4258	11.8451	6.09243	4.91123
Armc8	13.4294	15.9682	14.2082	15.3852	13.415	13.2204	13.7479	13.9298
Armc9	3.23728	3.25378	2.44181	1.99765	3.74172	4.10239	5.24132	4.30554
Armcx1	35.8545	32.6819	17.5981	14.5724	34.8593	37.2904	66.9947	60.5066
Armcx2	69.2515	71.6861	63.6124	57.1699	64.3254	63.4968	75.2081	79.7346
Armcx3	29.4819	25.5167	16.6985	20.1189	22.5431	23.4361	26.9043	28.0057
Armcx4	18.8862	11.4935	12.4463	11.9852	11.1654	6.4437	14.1277	8.84542
Armcx5	5.28231	5.78827	4.37936	5.61422	4.5948	4.98441	5.36562	5.71788
Armt1	7.53132	7.00118	8.59362	8.0757	6.19062	8.22168	10.0184	8.55094
Arnt	41.6902	37.7649	26.3876	28.1216	36.1335	38.0304	33.7626	31.4892
Arnt2	9.04136	10.179	10.8697	11.6452	14.7381	16.2033	54.7395	52.4318
Arntl	7.24909	8.80438	15.6389	16.8656	14.4099	14.2923	6.34295	9.95685
Arntl2	6.59123	5.63846	3.28565	4.16207	5.6334	5.31669	6.05761	4.77264
Arpc1a	99.434	115.985	117.832	122.2	92.6723	109.165	123.522	115.987
Arpc1b	265.533	278.412	245.571	229.74	271.386	279.45	302.946	294.457
Arpc2	393.366	397.894	488.873	515.808	494.903	532.459	577.883	635.062
Arpc3	93.7881	99.8227	104.338	110.399	93.795	116.784	132.854	146.199
Arpc4	157.648	173.373	249.16	230.764	145.777	134.639	144.334	157.74
Arpc5	121.345	139.424	243.371	214.934	123.738	121.176	157.029	186.751
Arpc5l	19.6232	25.3448	33.2482	30.7508	27.2616	30.5321	34.1644	34.1963
Arpin	34.1872	39.2134	40.9407	35.123	38.3777	40.9853	42.3407	42.067
Arpp19	32.4226	35.0338	37.8664	37.5785	30.8355	33.0889	42.5526	40.331
Arrb1	88.0399	83.7203	51.1065	43.5564	47.4643	33.2686	41.6724	39.4423
Arrb2	7.64512	8.20219	10.936	9.62264	6.54134	8.04053	8.28361	7.58209
Arrdc1	11.6394	9.95979	10.4495	9.67329	9.33436	8.96632	9.62198	11.8556
Arrdc2	8.32234	7.58111	6.96868	9.23144	8.32555	7.05461	6.62884	4.84977
Arrdc3	26.6324	24.5336	7.18043	11.4947	28.2016	32.8065	49.298	37.2624
Arrdc4	39.7395	41.3945	18.4907	20.7651	31.1283	33.9032	56.6123	58.3226
Arsb	44.9079	45.9122	28.0946	27.0292	61.0874	72.5328	31.3267	31.154
Arsg	2.11251	2.35991	0.879207	1.06355	2.44097	2.11101	1.89482	2.5985
Arsi	50.5529	30.1559	17.5342	9.14319	22.0062	23.7017	3.73168	3.83083
Arsj	54.8011	56.3977	25.4861	31.5478	45.6266	51.3396	21.1978	17.8989
Arsk	16.6601	15.6986	6.08495	7.04388	17.675	28.6658	17.7452	18.4581
Art3	10.4842	11.7114	4.97221	5.05064	14.6894	15.2835	21.0519	11.7666
Artn	4.66026	3.6421	5.97397	6.23993	2.30648	4.8118	5.183	5.96352
Arv1	7.23846	7.48016	10.0725	13.0091	11.8488	9.76053	7.78126	7.45813
Arvcf	18.2666	20.3227	18.9342	15.5903	15.1151	14.7071	5.97499	6.59151
As3mt	19.8973	23.0366	12.3414	11.4875	20.4171	22.0007	18.0093	26.6706
Asah1	98.3239	107.104	70.4446	70.2367	142.626	213.19	254.921	267.798
Asah2	6.53167	6.58888	2.10667	2.86769	9.30616	12.0326	10.4931	11.5276
Asap1	44.8511	46.5051	35.4252	38.9309	71.4465	94.405	77.2874	73.9089
Asap2	11.9627	13.5639	10.7467	13.3054	16.8513	16.2069	11.61	12.1785
Asap3	23.0211	23.2795	12.4343	10.6944	17.2887	19.776	27.7976	27.7314
Asb1	14.7064	13.3014	18.9355	18.6111	17.9539	14.5565	18.7742	19.3717
Asb13	4.55284	4.81172	2.18955	3.14533	5.50338	5.44299	5.41522	4.93388
Asb14	0.173964	0.585983	0.307857	0.0304523	0.549359	0.287679	0.0764093	0.127651
Asb16	0.554992	0.196219	0.738877	0.248136	0.275105	0.503383	0.411046	0.250629
Asb2	1.00988	1.40675	4.96468	2.82833	4.60228	2.1106	0.384916	0.886716
Asb3	10.1001	12.3596	7.9481	9.53505	9.92544	11.6738	13.1142	13.5093
Asb5	15.2844	17.8156	16.6066	15.7005	15.0393	21.4479	0.634077	4.69009
Asb6	18.2392	18.865	34.6523	35.9622	27.6496	27.9963	29.2563	29.8207
Asb7	11.054	8.6144	9.0693	8.79628	11.1107	11.0762	11.3774	10.6989
Asb8	43.0169	43.5017	68.4133	57.5548	48.1084	51.9778	51.8033	53.5873
Ascc1	29.9262	29.5524	24.2185	20.7539	28.9872	30.3554	33.8378	35.1285
Ascc2	33.2374	34.9242	31.7683	32.3095	45.8798	38.246	43.1203	43.4522
Ascc3	14.4232	14.0738	5.85888	10.7894	20.9836	20.3001	22.1908	20.8927
Asf1a	11.7735	12.9276	13.3145	13.8724	12.5756	13.8143	8.29823	7.63297
Asf1b	23.1593	25.1343	45.8777	32.727	5.35568	2.48895	8.66373	5.32023
Asgr1	1.94172	2.51276	4.62868	5.4051	2.24337	3.01587	0.367255	1.11972
Ash1l	41.5359	42.2901	16.0786	25.4122	44.9289	39.8919	40.7702	36.1636
Ash2l	25.8401	23.8349	27.7112	26.3371	23.6537	23.0683	27.7308	26.4424
Asic1	2.88864	3.48353	4.86655	3.13202	3.86478	6.95771	4.44504	5.90813
Asic3	18.2099	23.7143	5.97795	8.95904	5.08396	0.780726	0.160766	0.363176
Asl	13.1779	12.1377	13.3204	10.3891	13.6548	13.9545	18.4648	21.4211
Asna1	59.759	70.553	95.2404	100.201	68.1871	101.02	143.513	150.75
Asns	55.337	58.437	73.9644	90.9372	64.0357	54.1361	42.0869	66.7201
Asnsd1	3.27421	2.82737	1.57883	1.75366	3.03248	2.11479	2.48428	2.99905
Aspg	6.80283	6.59412	1.06422	1.07093	1.24608	0.713691	0.719107	0.554914
Asph	30.2186	31.889	19.0987	20.7682	35.1712	50.9352	43.0491	43.3908
Asphd2	6.7224	6.04212	6.86604	4.46128	7.67387	10.4932	14.814	12.3075
Aspm	21.5563	20.559	6.09393	6.36554	6.36193	1.51478	11.2088	5.37799
Aspn	67.843	35.0702	1.09279	0.77603	29.4881	46.1153	1.24108	3.42977
Aspscr1	30.9402	30.6168	30.8228	28.9885	24.7986	24.6216	18.9459	21.4454
Asrgl1	9.49575	9.82212	10.4005	9.35852	6.3615	7.55673	6.30037	6.53703
Ass1	23.2617	25.0528	49.221	42.0821	100.472	106.591	611.412	595.498
Aste1	4.07641	4.43554	6.54151	7.51688	4.68769	4.48571	2.62653	2.29062
Asxl1	38.3839	38.1116	38.2527	39.2504	35.5005	32.4678	31.1879	28.5796
Asxl2	11.2108	11.0832	7.76497	9.80871	13.9302	12.5857	15.2847	14.134
Atad1	36.2568	34.2157	28.4137	40.1374	42.2686	39.1483	40.4804	44.4814
Atad2	13.4132	15.4916	14.4742	16.9949	9.90398	3.70877	5.46997	4.14419
Atad2b	6.43605	7.55146	2.74296	4.98988	7.48023	6.37964	5.45246	4.86577
Atad3a	22.6201	21.7028	52.9724	62.6356	26.8455	22.3109	26.8484	22.3626
Atad5	6.08745	7.11652	5.19863	6.43529	2.12553	1.51149	2.01698	1.43148
Atat1	8.91504	9.37004	5.67684	4.85549	8.78513	13.3433	11.8491	9.19416
Ate1	24.9754	31.2155	32.8971	33.2351	48.9949	51.2193	56.9395	59.0803
Atf1	43.5475	43.9222	45.5966	42.5943	38.7677	46.059	64.2223	54.3457
Atf2	18.3067	18.4956	8.99248	15.4522	21.0334	20.1247	23.0048	23.1839
Atf3	0.209291	0.466058	1.29558	2.89682	3.76791	2.2649	4.34022	6.84619
Atf4	224.707	230.851	343.324	385.164	227.132	263.445	234.497	268.014
Atf5	210.404	204.786	177.621	193.129	457.92	612.985	530.064	636.751
Atf6	33.2399	28.8279	26.6825	34.4712	51.3306	40.4871	37.8521	42.4989
Atf6b	93.9083	99.1545	114.241	98.296	94.055	98.7389	107.451	114.087
Atf7	25.2532	25.8866	14.4342	17.9157	24.9404	23.1982	23.1495	22.5416
Atf7ip	18.8132	21.1265	14.1556	13.6471	20.2198	20.3709	17.836	17.0309
Atg10	18.4656	14.0332	7.28492	4.7734	9.89039	11.2248	13.6042	12.6096
Atg101	56.6696	38.4941	54.0915	56.4602	38.6496	29.7223	35.4899	39.5333
Atg12	21.5554	24.7352	22.7292	25.5848	30.8254	35.7875	39.7062	43.8133
Atg13	39.6134	34.6156	39.1457	35.4999	41.9279	37.8045	45.8381	52.6527
Atg14	11.05	11.0367	8.60079	9.94938	13.066	11.7229	10.3197	11.7432
Atg16l1	11.9305	11.6607	12.8754	14.0388	15.7312	13.0087	15.2731	15.7365
Atg16l2	4.13902	4.74329	4.56984	4.92215	3.81875	4.79134	4.62254	3.90766
Atg2a	27.2067	24.3549	24.388	25.3796	31.4226	27.3259	32.6342	32.8661
Atg2b	21.623	21.3226	22.1862	27.8678	25.5496	20.4224	21.0892	20.77
Atg3	44.2026	56.1302	46.9419	53.2865	48.8858	51.3702	64.4696	66.7476
Atg4a	4.76731	4.75702	3.41938	4.23225	7.56792	8.0991	9.44194	12.5712
Atg4a-ps	8.39342	10.1874	7.75595	9.79911	11.3593	11.9358	12.2478	12.618
Atg4b	20.8052	21.7901	21.9601	21.1	24.3989	23.4994	23.4813	25.0555
Atg4c	12.6539	14.4071	8.63533	7.97977	18.2143	21.5951	25.9225	22.1901
Atg4d	13.2967	12.4611	17.7509	18.6263	14.5883	12.1049	4.20959	3.79785
Atg5	32.153	33.6551	31.3822	33.3111	34.7897	40.931	42.3983	51.7166
Atg7	18.9553	18.3342	14.0548	15.8272	22.0483	17.6705	27.7001	30.4418
Atg9a	26.5038	32.2805	22.7159	22.5719	29.4665	26.1714	21.2615	24.3749
Atg9b	1.00577	0.807069	0.523396	1.19057	2.603	2.7171	1.87561	2.12053
Atic	43.2886	40.8798	54.1657	56.7334	45.7746	35.6933	34.0508	35.5348
Atl1	30.8889	31.0695	20.5967	21.0092	27.7818	30.5305	1.3586	1.49588
Atl2	12.1699	12.9491	13.8261	13.7076	10.9656	11.7822	13.1969	13.8454
Atl3	107.378	110.21	62.5404	68.7578	121.582	96.6106	112.147	119.382
Atm	15.1071	14.9009	7.33038	9.11537	16.9883	11.4574	12.9242	11.3861
Atmin	5.48195	4.42376	6.00838	8.27435	8.6378	9.03006	10.8226	10.1586
Atn1	7.01945	8.11243	7.95541	7.35519	6.90834	6.97805	14.9039	12.022
Atoh8	145.94	184.172	195.567	148.14	93.4976	16.8803	20.7431	37.2474
Atox1	166.143	184.387	262.195	204.283	154.772	220.988	370.094	336.787
Atp10a	10.2293	11.4796	7.88908	7.7357	13.4299	14.5333	10.5628	14.1465
Atp10d	9.33996	10.7999	4.40041	4.91941	7.93172	7.32345	8.51239	11.0102
Atp11a	176.586	169.308	84.7224	93.1237	185.621	170.077	279.312	237.8
Atp11b	18.2086	18.831	6.60476	11.0393	22.4935	21.9961	26.6595	24.2236
Atp11c	11.0984	11.9777	7.3983	8.48497	10.1246	9.08156	11.9865	10.1918
Atp13a1	69.3248	58.5436	95.2058	91.2326	71.8109	55.966	57.3606	55.045
Atp13a2	18.7973	17.3594	13.8293	12.2411	28.401	38.3028	39.7001	44.355
Atp13a3	50.9392	53.2213	37.785	54.0663	61.0603	44.8223	55.4826	57.8808
Atp1a1	471.877	480.488	560.773	539.981	607.897	534.135	676.143	650.626
Atp1a2	0.253071	0.506565	0.111499	0.242439	1.03243	3.00613	0.0830211	0.0607745
Atp1a3	0	0	0.0950787	0.0260567	0.29991	2.76444	3.6286	4.78862
Atp1b1	9.74379	15.4108	21.2327	24.2864	58.6053	77.6546	23.2001	58.6812
Atp1b2	1.24563	2.11428	1.40126	1.66755	1.211	2.87451	0.429108	0.6552
Atp1b3	123.013	128.348	174.199	198.874	153.884	194.117	252.896	245.791
Atp23	3.37322	4.00755	6.26622	4.72908	2.88067	2.2628	3.3764	3.60053
Atp2a2	197.705	204.602	215.471	222.587	258.537	242.496	268.562	299.319
Atp2b1	32.2917	32.5341	14.3761	22.0485	46.9207	41.2642	90.8053	77.2426
Atp2b3	0.0467647	0	0.0759095	0.049983	0	0.181185	0.0808164	0.0421061
Atp2b4	24.9703	21.6563	11.272	11.5168	26.6288	15.6625	6.53571	15.4192
Atp2c1	35.1188	36.6297	29.8363	33.3635	38.8108	37.5166	51.0526	47.1782
Atp5a1	556.32	556.047	713.582	697.413	498.154	455.656	568.211	562.521
Atp5b	462.535	464.496	700.999	702.766	461.234	452.85	595.656	659.208
Atp5c1	188.612	217.625	232.189	234.231	160.64	180.403	213.754	226.044
Atp5d	258.064	257.361	393.68	372.229	217.64	237.14	290.434	308.971
Atp5e	40.4945	34.1279	42.2419	33.8839	19.7588	45.8607	58.8961	61.1669
Atp5f1	67.6428	77.2112	92.0455	93.7042	64.485	70.1648	82.2246	87.7011
Atp5g1	29.5193	31.2153	51.3353	45.8902	21.0986	20.8038	28.8662	27.181
Atp5g2	9.23933	13.7634	18.7656	15.1179	7.11997	9.37914	19.7674	16.4092
Atp5g3	157.4	164.45	278.77	251.065	114.939	121.55	174.585	163.794
Atp5h	149.155	156.895	191.505	153.672	122.257	127.93	195.299	190.036
Atp5j	80.4589	87.3332	95.7046	86.5445	63.9873	73.5073	78.0936	73.7827
Atp5j2	73.9982	73.0008	85.8497	76.2216	65.4898	63.3202	96.9124	93.9232
Atp5k	44.0072	55.548	90.0879	82.1005	29.6643	44.6476	131.531	127.186
Atp5l	1.86283	1.25922	1.80601	1.61488	1.35702	1.7923	1.57192	1.24676
Atp5o	28.0312	28.1758	49.1282	36.2776	19.3449	20.0941	20.9385	20.468
Atp5s	4.77723	4.06793	2.50906	2.22861	4.8789	6.78697	8.40585	8.1796
Atp6ap1	165.32	176.884	182.529	174.985	179.349	196.593	238.857	250.915
Atp6ap2	45.9623	60.7669	36.709	42.459	70.8284	88.5332	103.038	120.665
Atp6v0a1	26.1409	34.6043	41.3352	49.4233	43.9021	41.3941	35.7093	56.1573
Atp6v0a2	37.4049	39.6824	43.4392	46.1215	56.7292	50.3851	60.6657	60.6878
Atp6v0a4	0.176852	0.292718	0.0735741	0.20776	0.238634	0.170886	0.274155	0.26425
Atp6v0b	61.8593	69.5287	97.5452	106.493	102.596	131.757	117.848	134.405
Atp6v0c	70.8718	88.3997	110.719	119.801	99.1153	109.862	143.313	175.541
Atp6v0d1	160.494	214.686	180.484	194.159	192.531	217.312	230.18	314.291
Atp6v0d2	0	0.157008	0.538857	0.650018	6.80663	1.93462	3.37042	2.32349
Atp6v0e	66.7727	64.3967	68.3604	64.3855	89.4075	94.8899	133.325	146.738
Atp6v0e2	0.378674	0.869978	0.391585	0.790784	5.25137	11.0404	23.8858	22.9022
Atp6v1a	56.7456	64.32	44.6826	57.5115	97.6198	125.941	177.173	193.775
Atp6v1b2	38.8034	45.5395	45.194	48.5162	68.3867	60.9766	138.595	144.359
Atp6v1c1	22.2033	22.029	21.622	23.3308	29.2475	34.1046	55.3597	54.5179
Atp6v1c2	2.03971	2.27796	0.61341	1.61598	1.37195	1.2814	0.0895894	0.0741483
Atp6v1d	20.4059	21.9401	28.4515	27.8181	30.3711	45.4427	47.9935	63.8742
Atp6v1e1	51.083	48.7343	54.5949	53.7848	64.3634	62.471	100.417	102.313
Atp6v1f	63.0664	79.2896	95.5624	86.1421	96.61	124.214	206.127	203.096
Atp6v1g1	187.938	188.758	240.043	229.116	294.066	296.493	576.409	501.452
Atp6v1g2	8.84509	9.70712	10.4987	10.3064	15.2291	13.412	1.47434	1.93152
Atp6v1h	15.6042	18.9052	24.8304	28.5949	32.4555	36.4805	49.781	53.024
Atp7a	12.8391	16.4175	5.94719	8.96101	13.1486	12.2563	12.4879	11.7048
Atp7b	0.308458	0.323833	0.390027	0.465803	0.545911	1.00651	0.658706	1.42754
Atp8a2	0.0707421	0.0296195	0	0.0149282	0.139867	0.100476	0.0505561	0.0214332
Atp8b1	10.5562	7.693	6.34499	7.01193	11.3549	10.1867	21.9436	15.9345
Atp8b2	80.8494	77.1759	73.592	74.167	70.4972	69.2015	67.0914	62.1613
Atp8b4	3.0145	2.61478	0.756598	0.471319	3.75909	4.33135	21.6116	21.8302
Atp9a	9.71481	7.10217	3.46173	3.25102	16.9756	20.6403	29.0324	21.4409
Atp9b	14.3387	13.6329	13.6417	12.2772	18.762	18.1183	25.969	24.2613
Atpaf1	5.59768	3.83458	6.33232	5.35843	4.88694	5.01763	7.33953	6.2706
Atpaf2	26.3839	23.8127	30.0383	34.2468	24.7256	27.3749	36.9119	40.2591
Atpif1	164.664	175.676	222.737	210.192	113.221	127.432	65.0126	63.8374
Atr	4.25795	3.41584	1.45385	2.36064	3.02504	2.22749	2.23378	1.83302
Atraid	57.2821	54.7507	40.9737	36.2569	42.3031	59.5954	54.5386	53.2727
Atrip	7.67681	7.24789	9.27582	7.6939	7.87312	7.30297	6.42689	7.07892
Atrn	20.4474	22.7492	18.4117	22.2414	27.8277	22.0838	26.838	26.8393
Atrnl1	39.3947	32.3414	16.2194	15.3127	36.9073	39.5092	37.7351	35.1572
Atrx	26.8063	25.7798	5.40448	11.4601	23.1457	18.6671	24.582	21.376
Atxn1	16.2499	15.0179	11.0732	12.3285	16.9417	9.16661	9.96654	8.97361
Atxn10	249.464	257.033	242.427	222.688	224.937	241.996	240.217	241.538
Atxn1l	35.6678	36.4987	35.8949	40.5228	35.998	29.8683	33.0478	31.2214
Atxn2	14.4577	13.8554	13.9392	16.5821	22.5574	21.7783	21.9981	18.572
Atxn2l	105.736	110.453	128.951	134.472	106.508	105.682	112.698	113.265
Atxn3	16.8286	20.0656	9.49321	16.6278	19.7994	19.4896	25.359	23.5546
Atxn7	13.0428	14.9122	8.29332	9.76566	12.0465	13.1774	14.5746	15.1221
Atxn7l1	12.0974	10.8833	7.22963	8.88029	13.0448	15.5857	18.122	16.4929
Atxn7l2	4.97659	4.82479	5.97453	5.02231	5.01283	5.03711	5.27676	3.95872
Atxn7l3	66.8198	68.8832	85.2173	76.2356	65.1529	68.3122	72.642	72.5379
Atxn7l3b	83.8939	88.0324	87.285	94.084	84.8286	80.209	50.3276	58.0599
AU019823	13.5991	15.7186	11.4999	13.1791	16.5176	13.2654	11.8595	11.4246
AU022252	7.54964	8.53972	9.53917	8.32045	10.3158	8.2088	8.81236	9.93025
AU040320	23.1394	27.1365	21.1041	20.9541	20.8114	26.1646	22.685	27.8399
AU041133	2.95312	3.22262	1.03268	1.19699	2.93281	3.0225	2.44014	2.34326
Auh	15.8727	15.6232	13.1036	11.4214	12.664	11.4516	19.5581	19.4969
Aunip	5.23422	6.23087	17.8437	8.70169	1.69755	0.954818	3.36069	1.0219
Aup1	70.6772	72.5814	92.2412	92.7077	81.8398	79.4593	66.2304	67.789
Aurka	37.9833	40.6195	52.1962	45.0023	10.5096	3.97509	24.471	15.6437
Aurkaip1	67.4837	74.5632	90.975	84.7526	69.0281	74.6949	95.7294	101.688
Aurkb	43.0962	48.8516	76.122	53.5979	9.63412	3.41713	10.0491	7.22045
Auts2	2.90263	2.62644	1.4433	1.30911	2.91698	2.10289	6.1604	5.00042
Aven	4.51916	4.57919	5.9146	5.9816	5.36341	5.17864	8.68489	7.58723
Avil	0.579642	0.247711	0.5313	0.164843	1.10261	1.30883	0.687819	0.537823
Avl9	11.7552	11.6336	5.73995	10.0181	18.9715	15.1456	18.4564	21.2786
Avpi1	46.9173	48.9454	64.3617	48.8357	66.208	90.4749	100.063	95.7513
Avpr1a	55.6219	46.0144	17.326	15.4108	45.4736	40.5173	29.6163	33.2749
AW146154	1.59747	1.20312	0.215969	0.958613	1.63345	1.78503	1.85401	1.07893
AW209491	10.2007	11.2354	15.9788	16.0235	10.5157	11.4721	14.3296	11.2783
AW549877	43.9361	37.0405	21.8471	19.5379	43.3447	42.268	50.0499	40.2965
AW554918	4.55362	4.36656	4.19324	4.62891	3.12893	3.42601	3.19382	3.35318
Axdnd1	0.149921	0.070907	0	0.0555219	0.13005	0.11791	0.0647713	0.182121
Axin1	53.9009	47.1339	61.6339	66.697	54.0789	56.6148	60.8012	60.0457
Axin2	5.3416	6.67441	4.67816	5.90042	9.89353	10.1075	16.8025	13.2644
Axl	633.486	616.04	834.149	818.619	866.476	890.639	799.851	840.31
Azi2	18.8201	22.2015	14.4844	17.0372	25.1752	24.7941	32.2747	29.2247
Azin1	41.3354	48.1068	36.4228	41.6698	43.4285	36.4131	54.358	51.1254
Azin2	21.7677	17.6285	27.8444	18.7668	18.2423	20.3831	20.6674	20.7251
B230118H07Rik	7.85924	7.9964	4.78359	3.88371	6.32461	10.5597	9.85417	11.8243
B230217C12Rik	3.97341	4.57352	2.30242	2.09415	3.38003	4.1701	7.114	6.03156
B230219D22Rik	101.114	97.4073	64.7788	77.2057	100.835	83.4233	135.232	126.015
B2m	700.775	732.839	572.337	639.122	1923.39	2968.03	4540.12	3207.25
B3galnt1	187.493	155.388	89.2262	79.2995	130.789	143.298	182.186	132.216
B3galnt2	13.0061	13.1305	10.4759	11.1562	17.125	17.0468	13.7736	12.3879
B3galt1	6.28511	7.36051	3.24522	4.63383	3.52112	2.65183	2.87767	2.48993
B3galt2	0.358467	0.228571	0.0393932	0.0666558	0.256026	0.231322	0.0209698	0.03966
B3galt4	7.28766	5.31189	3.33139	3.1012	3.65171	5.06209	9.49183	8.95717
B3galt6	12.1048	10.1147	16.2411	14.474	9.3264	10.5716	11.9895	11.2733
B3gat2	19.0268	19.1734	16.9621	15.5742	22.9103	23.9173	0.313989	0.350198
B3gat3	34.4711	40.6336	49.6309	42.717	33.1173	45.2145	52.53	62.347
B3glct	24.0131	25.1617	14.093	14.2439	15.5926	13.8524	27.563	26.2532
B3gnt2	2.00854	1.58908	1.95642	2.35694	2.36048	1.98045	2.60932	2.6076
B3gnt3	38.7298	41.2963	12.4404	15.9178	29.1089	41.0093	17.2135	20.2288
B3gnt8	16.4427	12.0112	9.73339	8.84474	13.3707	11.795	0.120338	0.120268
B3gnt9	96.7707	85.0569	66.1879	49.4316	53.9183	52.8914	53.8784	49.0926
B3gntl1	11.5322	11.3157	12.9521	9.43873	11.2909	9.04203	4.15223	2.56018
B430218F22Rik	39.1477	34.0017	53.045	53.4238	39.2975	31.0719	0.130279	0.158763
B4galnt1	30.3175	32.1873	29.9965	32.9086	47.2473	57.4021	41.4459	42.869
B4galnt2	0.515021	0.330994	0.222728	0.450072	1.38093	0.235123	0	0.345005
B4galnt4	0.975626	0.735899	1.32647	0.821914	0.413118	0.404527	0.202251	0.394003
B4galt1	176.117	190.424	171.062	161.071	177.403	198.868	159.991	185.579
B4galt2	34.9248	40.0198	47.9928	43.042	27.3292	22.9636	30.1191	36.517
B4galt3	11.7624	11.4315	12.6291	11.7798	12.0685	14.4784	8.01585	7.40147
B4galt4	4.61767	4.01271	2.81345	3.57423	9.67805	9.93725	12.4874	13.3056
B4galt5	22.3578	29.9817	44.6446	54.6781	67.1672	65.812	72.0205	64.4209
B4galt6	21.2345	22.0873	16.0945	18.862	26.3555	19.0982	17.6726	18.7037
B4galt7	38.9726	42.131	34.2829	39.7905	33.2598	35.8286	33.7615	40.9998
B630019K06Rik	8.64082	7.67664	5.60578	5.79372	7.08491	8.28413	12.517	11.4313
B930094E09Rik	36.9169	28.8116	27.2951	35.4202	42.744	34.8685	0.15707	0.845701
B9d1	19.6408	19.7582	16.4274	14.8902	13.9891	13.459	19.8069	16.5951
B9d2	14.3643	16.6342	19.3167	15.4378	10.3662	18.4906	19.5571	19.0467
Baalc	2.80912	3.81535	3.95706	4.30406	1.63158	1.98639	0.611441	0.764313
Babam1	68.9845	70.2155	89.9165	72.4172	63.0074	70.3775	103.779	102.031
Babam2	51.386	44.9492	22.6257	19.3867	21.4911	22.8276	19.3912	18.3065
Bace1	102.994	95.8192	49.7715	51.1182	83.7349	94.4798	34.4249	39.3036
Bace2	0.196314	1.21606	0.419755	0.51544	2.83847	3.52533	8.32213	4.85098
Bach1	32.9736	31.2879	15.8071	16.7615	27.2657	18.4163	30.4176	25.8588
Bach2	1.91456	1.75763	1.53162	0.965594	1.05619	0.648843	0.901338	0.353528
Bad	40.3201	42.3599	53.2951	36.8458	39.3551	38.2451	46.9787	43.9931
Bag1	271.229	268.222	379.564	356.115	411.312	409.276	566.977	606.09
Bag2	32.9542	36.5591	63.9947	61.4946	39.0375	43.8112	23.558	29.1256
Bag3	233.247	216.771	219.319	250.328	270.936	257.545	298.461	332.929
Bag4	8.25447	9.17081	9.0327	9.58995	7.94717	10.444	6.97972	6.61915
Bag5	44.227	38.9126	41.4025	41.1941	33.2255	45.594	52.2641	55.4971
Bag6	128.698	127.696	159.041	149.375	143.269	138.987	160.671	156.584
Bahcc1	27.9104	27.8751	27.4604	25.4823	30.6232	24.4972	24.8759	19.772
Bahd1	34.297	33.6697	38.625	35.1605	38.7435	42.8614	39.1289	44.3187
Baiap2	25.5191	24.5891	22.9025	23.6206	27.2945	31.8656	20.9906	23.5471
Baiap2l1	5.59561	8.06394	6.10914	11.8992	13.1391	15.3883	11.3412	11.3753
Baiap2l2	3.0058	2.33723	1.76065	2.09249	1.61161	0.902228	1.42791	1.01493
Baiap3	1.38934	1.62416	2.3905	1.66141	1.43377	2.35269	0.1524	0.0470785
Bak1	98.2234	101.261	135.832	141.706	82.5155	60.8366	26.7836	34.3062
Bambi	6.78454	5.43011	7.47316	7.01347	2.57895	2.91844	1.61219	2.87922
Banf1	121.412	118.902	223.224	199.172	88.4136	87.9411	106.107	109.818
Banp	10.0461	8.65221	12.0458	12.7704	14.0813	13.6905	10.5137	8.99189
Bap1	50.7167	49.2431	65.2021	65.1887	35.8669	36.7603	40.5176	42.5105
Bard1	6.14459	6.67063	10.462	8.20707	2.40245	0.567974	1.72086	1.15949
Basp1	459.848	412.688	540.574	503.525	498.489	376.61	310.523	356.643
Batf2	15.5913	16.9404	16.981	15.513	14.2764	17.6416	4.01582	1.19139
Bax	58.1653	56.8586	167.143	136.798	90.7685	92.5753	110.854	99.8832
Baz1a	19.058	21.0634	18.0206	24.2166	21.1749	14.6334	13.1133	12.7685
Baz1b	55.4792	53.8117	53.2551	57.9265	60.2567	59.1453	63.6589	55.8281
Baz2a	22.5963	24.4922	23.8991	28.3273	25.0539	26.9865	24.1962	23.5236
Baz2b	6.72662	7.58545	4.72147	6.02123	9.12237	8.22405	8.10978	7.73544
Bbc3	6.04746	8.93644	40.6259	32.1265	15.6159	12.914	10.5453	8.04295
Bbip1	7.63646	6.67592	7.10293	7.52331	6.51043	7.56926	8.3181	9.19442
Bbof1	10.8038	9.81723	3.85224	3.96285	10.6445	8.42568	0.686284	0.793711
Bbs1	4.49368	5.54947	2.79024	3.14533	4.14987	5.66071	4.51767	4.51923
Bbs10	3.64073	2.7287	1.30633	1.92558	2.27266	2.49792	2.68292	2.14423
Bbs12	6.55017	8.13643	3.35247	4.40457	5.44461	4.11724	5.3569	4.04063
Bbs2	12.5936	10.9149	4.27531	4.27564	10.2897	12.1922	12.7061	12.5887
Bbs4	3.55455	3.23352	2.75246	3.50527	4.43083	4.67404	3.80569	3.33989
Bbs5	8.33064	10.5888	6.85878	11.3851	12.846	14.3732	24.6944	20.7497
Bbs7	7.34328	8.13463	5.8328	6.69877	8.40365	6.98419	9.28668	8.09
Bbs9	5.93032	6.60759	2.35431	1.89917	4.15137	5.06536	6.14595	5.31994
Bbx	24.2932	23.2266	8.50595	11.1849	24.633	26.6274	32.3858	30.4826
BC003331	27.6597	26.1283	8.24375	13.3862	30.8364	29.2092	37.9084	36.2951
BC003965	18.3337	15.2875	19.9147	20.0506	12.3341	17.3863	17.353	18.1632
BC004004	14.8657	13.6971	13.1701	12.5452	11.9412	13.3901	17.8621	17.9673
BC005537	128.68	124.411	91.9357	100.274	122.767	108.858	149.48	149.773
BC005561	5.93125	6.58307	3.0677	4.97266	10.3304	8.21326	7.1656	5.5797
BC005624	30.4319	30.5822	28.1087	26.5744	26.3198	33.6861	47.8011	45.4148
BC017158	2.45481	2.23776	3.38172	2.92461	2.51117	2.45038	1.97376	1.67787
BC017643	44.1057	46.7252	40.4854	37.1721	46.9867	39.7789	39.2956	41.34
BC022687	27.724	31.0814	42.6088	38.633	71.1105	71.7861	122.823	120.325
BC024978	9.74094	8.41185	11.873	11.8472	8.92222	8.41212	3.71182	4.26773
BC026585	4.68405	4.99926	1.98853	1.5113	6.58378	5.05969	2.6133	6.19582
BC028528	9.14072	11.6197	8.51025	6.80818	7.381	18.7011	4.02871	2.19782
BC029722	86.2707	92.068	58.1588	55.1386	79.6265	120.921	80.4395	81.6549
BC030336	10.048	12.2761	10.5349	13.1264	14.8828	15.7068	24.0546	21.9633
BC030499	0.203005	0.475265	0.186774	0.129132	0.183109	0.0729627	0.453369	0.247022
BC030867	9.95724	6.2979	17.2729	16.2423	2.9784	2.12979	4.49661	3.33734
BC031181	75.1989	74.7178	101.651	90.0834	91.6926	88.5185	169.402	159.576
BC034090	19.294	16.7194	22.0243	21.2556	18.1941	16.5438	18.8561	18.1088
BC037034	9.87165	10.4293	17.5105	14.5865	5.65783	6.7193	8.60683	9.67937
BC048403	8.98954	11.1273	12.6554	11.2836	11.7862	12.3943	15.8994	14.0436
BC049715	1.19917	0.590564	0.5826	0.518488	0.427112	0.884193	0.0602808	0.167287
BC051019	0.432002	0.16138	0.91789	0.344787	0.48102	0.894635	0.188181	0.676676
BC052040	3.6239	3.86904	3.43793	2.8249	2.6357	3.78298	2.77663	2.73847
BC055324	14.1041	11.4743	19.8622	15.3266	10.5156	8.36591	2.91118	2.14013
BC067074	4.44203	4.56499	1.27618	1.21026	6.05892	7.45696	4.65028	4.96019
Bcam	4.25893	5.66385	7.56277	6.90622	5.01865	8.0157	11.2635	17.1107
Bcan	0.972934	0.683841	0.394872	0.394876	0.242786	1.09701	0.575101	1.38178
Bcap29	10.0308	11.2771	5.01682	7.26209	12.6114	12.9659	15.4736	16.0131
Bcap31	328.582	337.18	349.029	332.057	374.398	427.023	660.196	611.524
Bcar1	63.4332	58.7468	104.446	89.907	80.5999	66.086	83.998	75.3311
Bcas2	25.2911	28.7661	34.0421	31.3704	19.1307	22.0383	27.4183	24.9708
Bcas3	18.251	19.3089	7.57335	7.13643	22.287	17.1031	16.516	15.9842
Bcat1	44.7064	46.6079	66.4536	76.3938	63.5052	60.3574	62.9515	72.4064
Bcat2	25.2159	28.168	23.4858	21.752	22.8938	23.8378	24.8703	28.0633
Bccip	45.3404	42.5292	61.7391	63.3391	47.9958	44.8925	64.6039	54.9985
Bcdin3d	2.77065	2.3811	5.33103	3.67551	3.01335	2.01746	2.13524	2.38103
Bckdha	75.3046	58.6295	39.726	38.4872	51.5827	56.0463	16.5127	15.9351
Bckdhb	24.5628	29.4538	12.4682	12.082	28.3519	31.487	42.9459	35.266
Bckdk	59.8905	58.9332	62.2407	53.0687	42.4023	49.3463	52.2367	61.5566
Bcl10	26.934	31.5426	37.4344	42.4459	31.0474	29.0098	33.9264	33.9437
Bcl11b	0.188163	0.28325	0.117127	0.100334	0.390162	0.272554	0.120064	0.123954
Bcl2	2.52216	3.46635	1.20309	1.77307	4.78017	3.6092	4.67935	3.98715
Bcl2l1	13.5055	17.8871	46.5047	48.2342	48.8104	52.2258	54.2767	67.9355
Bcl2l11	2.31778	2.87762	2.35027	4.53079	4.79534	3.07128	6.91353	6.37916
Bcl2l12	31.2153	33.0913	32.7968	34.3282	20.5366	24.8363	3.84409	4.21402
Bcl2l13	17.7637	19.7245	23.0621	20.3783	17.5382	18.6197	24.5361	25.9106
Bcl2l2	33.6617	39.4063	34.7717	36.0396	39.9009	59.924	71.4555	72.7845
Bcl3	57.5583	36.3586	26.8737	19.9048	27.2882	30.6227	68.8572	63.7624
Bcl6	28.896	29.7434	18.4269	18.9547	27.4934	32.837	22.8779	20.6486
Bcl6b	1.95646	4.25225	9.18886	15.4132	5.55448	12.3423	0.523709	3.41136
Bcl7a	6.41282	5.73351	8.43436	8.09844	6.97412	4.04433	3.98155	3.14291
Bcl7b	27.0275	28.9324	47.4111	39.8336	41.5683	54.5813	73.5644	73.0571
Bcl7c	14.8947	16.349	21.3756	15.2649	8.60697	7.49636	7.68606	6.21252
Bcl9	31.1294	29.8464	17.3145	15.1002	22.4689	19.8925	23.8674	18.2481
Bcl9l	143.789	133.147	85.4005	75.9813	104.705	93.2103	83.3082	82.8749
Bclaf1	29.0855	29.699	16.4723	23.8585	24.6837	22.6218	23.4979	22.2997
Bclaf3	8.74987	8.42584	3.31202	4.69281	8.31589	6.6802	7.64029	7.39499
Bco2	1.14628	1.83861	0	0.160564	1.40396	1.17979	0.643707	0.253426
Bcor	25.3057	23.1168	22.4329	22.8007	22.9727	15.965	22.7671	22.2215
Bcorl1	11.8946	10.3043	10.7215	11.2376	13.5343	11.488	11.4354	9.86727
Bcr	15.9739	14.1065	11.2854	11.7334	28.8531	29.3458	24.872	30.1113
Bcs1l	14.2568	18.2082	14.7627	10.3745	13.8703	16.945	14.9274	15.5958
Bdh1	14.9673	14.2144	18.5348	17.4852	19.3489	10.6802	8.41588	9.03028
Bdh2	3.08229	3.14202	1.46203	1.38071	4.67401	5.23659	8.52394	6.18444
Bdkrb1	34.1559	37.9015	30.2566	31.1061	19.6318	11.255	46.2827	38.8745
Bdkrb2	9.07047	10.6985	8.33907	22.2728	31.3123	56.77	105.756	70.979
Bdnf	11.3432	15.0132	15.3171	16.7025	32.5442	36.2931	46.1464	52.6782
Bdp1	15.7515	17.4732	8.47409	16.3454	19.6444	16.2532	17.6096	16.5348
Bean1	0.56794	0.509053	0.319206	1.74019	1.63581	0.858067	0.278717	0.98619
Becn1	36.7885	38.7518	44.9375	40.0946	41.6519	44.5122	33.2194	34.0864
Begain	2.16535	1.87225	2.68928	3.18977	3.20575	4.55213	0.8837	1.51835
Bend3	8.08308	9.01964	8.33467	9.95758	7.75888	6.55904	8.31168	7.42282
Bend4	0.0684015	0.111415	0.212485	0.339175	0.260774	0.195244	0.315221	0.300094
Bend5	1.357	0.321134	0.476473	0.0406996	0.561621	0.788609	0.647683	1.07756
Bend6	12.9535	13.3285	4.69325	5.50669	10.3523	8.87252	23.9118	16.8737
Best1	1.19214	0.810985	0.290586	0.626198	1.07018	1.63026	0.151041	1.02035
Bet1	26.0314	25.1544	17.6149	17.5629	15.4945	18.7207	23.6018	25.962
Bet1l	20.8835	22.9731	30.5371	32.658	23.5921	22.7379	16.4564	16.4211
Bex3	89.093	96.7275	95.3619	71.281	55.4257	69.634	72.6625	71.9926
Bfar	20.9883	24.5232	15.6615	17.3844	25.5349	26.3539	23.7748	20.9567
Bfsp1	9.76384	7.0799	2.66632	2.85238	7.20075	12.5803	12.0609	14.013
Bgn	3424.78	3160.25	2006.1	2066.3	2838.08	3334.78	996.51	1100.46
Bhlhb9	14.6602	16.6361	11.028	11.9817	14.5665	19.6576	25.4821	20.4089
Bhlhe22	7.92003	4.34065	3.47058	2.262	4.28601	2.70497	31.3352	30.3526
Bhlhe40	97.1856	83.8969	18.4552	27.9889	96.0057	121.319	110.113	98.2869
Bhlhe41	0.981022	0.565199	0.111521	0.352582	1.52714	2.90523	2.43459	2.51489
Bicc1	376.298	368.033	198.676	207.891	237.242	200.655	157.18	128.04
Bicd1	0	0.00402809	0	0.0309162	0.0579701	0.0762351	0.135191	0.188823
Bicd2	53.1592	56.5953	64.4104	69.3662	84.7243	73.8449	85.8506	87.3696
Bicdl1	2.77221	3.80099	2.83967	1.95289	3.18358	3.59948	3.51132	3.80534
Bicra	16.548	14.7673	21.0413	22.1091	19.0618	18.9681	12.852	12.5026
Bicral	14.9591	14.9178	8.64639	10.807	19.1843	19.7008	18.6495	16.0055
Bid	15.7637	13.5972	15.4477	18.0941	21.5737	18.0825	41.0383	35.9368
Bin1	83.8988	92.3295	156.365	155.643	112.449	112.186	115.905	108.289
Bin3	32.3282	31.6321	28.9663	28.258	36.8113	37.7353	45.6862	43.7172
Birc2	20.2038	23.5653	13.8048	18.0163	20.5262	24.7182	22.1133	23.4925
Birc3	16.5813	13.0131	8.26375	7.4346	18.7346	22.9461	38.1836	42.1676
Birc5	34.6597	36.0447	61.2813	46.7148	7.07036	2.40161	10.5342	7.07446
Birc6	30.5954	27.0182	17.1348	25.5947	35.8958	24.7722	25.1961	23.2095
Bivm	15.1782	16.1541	9.52438	13.0141	13.9777	12.238	13.2438	12.7608
Blcap	32.5034	35.1308	65.9649	67.9668	52.1271	53.7357	54.8523	63.9157
Blm	7.26586	7.48226	7.9737	9.86839	3.01092	1.42285	1.86402	1.8339
Blmh	25.3438	22.5406	32.1532	33.3697	15.118	9.22512	11.4394	11.7249
Bloc1s1	0.677103	0.612227	2.02962	0.366384	0.155314	2.11548	0.756085	0.98597
Bloc1s2	3.99697	7.3037	17.9754	17.6443	6.57579	8.67444	11.9823	8.98631
Bloc1s3	15.9414	13.9043	13.7819	13.1773	14.6672	16.0861	19.489	19.8195
Bloc1s4	30.6537	33.799	61.0413	53.1797	39.3852	44.8607	42.6867	44.9034
Bloc1s5	6.6009	8.46086	7.66191	6.17019	7.62907	7.9572	6.59408	7.12163
Bloc1s6	24.4179	27.0389	24.9147	20.9217	29.8102	32.3446	47.6054	45.8792
Blvra	14.6254	14.2712	12.7803	13.4861	11.5826	10.8911	10.9885	11.3497
Blvrb	34.4968	40.0515	73.944	69.834	39.1816	53.5044	78.411	87.9358
Blzf1	13.7535	15.8246	11.4429	14.7913	16.2507	11.9615	11.1692	12.0545
Bmf	3.78885	2.44279	0.549278	0.480697	2.79315	2.40354	1.37186	1.50447
Bmi1	23.2475	31.8855	17.4403	24.6472	37.9686	41.8192	53.9115	49.9539
Bmp1	272.743	219.053	181.589	140.336	151.577	128.526	115.323	93.6809
Bmp2	0.43761	0.819966	0.0564262	0.941088	0.777641	1.59218	16.4361	13.2299
Bmp2k	18.9622	20.1672	12.7065	14.835	20.4558	13.5178	16.7665	18.4788
Bmp4	13.7289	4.50312	0.68245	0.938272	4.13223	2.77309	3.29233	2.51868
Bmp6	12.8387	10.4597	5.65698	6.46865	20.3681	32.0949	38.6538	43.6523
Bmp8b	6.91341	7.60635	11.0025	9.86569	7.46115	8.14896	0.501978	0.311983
Bmper	59.5146	90.7483	44.5444	45.8861	54.4775	88.8782	64.0359	61.7927
Bmpr1a	70.414	73.0202	37.787	49.0336	61.2935	63.7383	58.973	53.449
Bmpr1b	7.46117	7.13552	6.3975	5.94183	13.9624	9.78857	22.9004	19.954
Bmpr2	29.2527	29.6783	12.3141	21.2504	44.0664	37.0642	43.7883	42.7077
Bms1	57.6529	56.0906	57.0221	68.3924	64.9119	46.8484	53.6874	49.8334
Bmt2	13.087	16.0815	7.71748	11.3931	21.6953	20.1317	23.5851	21.6946
Bmyc	40.0539	34.7793	40.9679	27.7133	57.1234	89.0904	11.4919	8.12323
Bnc1	0.52256	0.717158	0.765767	1.38434	5.24487	10.3021	12.9957	22.2275
Bnc2	11.7893	10.3031	5.59682	5.60921	11.2704	10.8344	11.4849	8.42903
Bnip1	8.83896	7.59558	9.7551	7.44848	6.9662	6.88538	8.1566	7.23755
Bnip2	108.215	115.436	110.787	125.913	146.635	141.326	146.118	149.757
Bnip3	445.574	423.473	144.641	153.073	371.278	408.763	277.404	306.328
Bnip3l	109.364	104.693	50.4656	52.9734	103.629	130.778	132.94	158.098
Boc	68.772	74.3054	66.6207	89.3188	104.159	83.6111	59.9486	111.239
Bod1	72.3524	69.2695	74.0404	70.191	84.9839	102.744	123.329	121.516
Bod1l	29.1817	29.8078	9.13875	18.0726	46.2405	35.1264	38.2878	34.4821
Bok	76.8515	85.3032	145.328	110.789	59.4294	36.6598	33.4492	32.7097
Bola1	29.1523	29.0473	33.7355	27.8446	25.671	33.192	31.8612	35.8407
Bola2	24.7024	24.5577	40.2678	33.8706	18.3743	20.7061	29.007	32.3653
Bola3	15.5648	13.7387	23.771	21.1776	14.7107	19.6459	33.179	38.1768
Bop1	60.1741	54.7095	110.167	103.581	76.911	60.5862	68.4354	73.6589
Bora	6.05238	6.14845	4.46455	5.35095	3.40602	2.07279	3.28833	2.26961
Borcs5	13.1177	10.9928	9.70795	7.48995	11.9457	11.6025	11.9689	12.5211
Borcs6	68.9064	54.5017	45.7821	45.1543	53.6537	77.6754	52.9282	47.5077
Borcs7	17.8599	21.1039	13.9435	12.0389	12.2698	13.0714	19.7811	19.4036
Bpgm	16.0943	12.8824	15.1647	18.0011	26.2155	18.3557	20.3018	24.6125
Bphl	26.3325	22.778	17.9166	14.2987	28.0047	26.9919	38.9535	37.5215
Bpifb1	0.918457	0.962846	0.358929	0.393557	1.47456	0.884551	0.0538478	0.253164
Bpnt1	25.8156	23.9444	38.3313	41.6862	34.5289	34.6926	49.367	49.9323
Bptf	37.2391	35.5531	23.8006	31.0093	50.9831	46.5805	44.1654	40.7711
Braf	17.252	17.3381	7.8822	11.301	20.7032	17.1298	15.7506	16.3127
Brap	24.4645	25.0213	31.0697	33.8398	32.9322	30.5764	34.7245	37.6956
Brat1	15.7798	13.9897	15.095	13.5622	9.90693	9.16873	9.3617	9.22071
Brca1	8.31768	10.0828	11.9213	13.603	3.93639	1.8235	3.28683	2.74274
Brca2	5.35314	5.28445	2.7109	3.56255	2.44625	1.43917	1.34194	1.1252
Brcc3	5.15425	4.10564	3.80588	4.36578	3.9167	5.21185	6.42063	5.95453
Brd1	34.8682	33.4084	23.825	27.4254	35.7228	29.6754	33.6509	32.8101
Brd2	86.7564	85.5775	102.083	105.82	121.736	115.722	136.73	128.568
Brd3	36.0747	36.1422	35.1126	31.6969	39.6047	35.6148	32.8152	33.1485
Brd4	48.8447	48.6664	47.3776	52.907	50.9377	47.4901	48.4864	47.9041
Brd7	25.6942	25.8367	24.5894	23.5362	22.9207	24.4029	24.3274	24.404
Brd8	15.5324	15.3568	14.6443	13.0585	10.2413	10.5688	12.1077	11.2987
Brd9	15.9387	17.9916	16.6362	17.432	11.5756	15.873	14.4625	15.6583
Brdt	1.77792	2.2444	0.954069	1.80896	1.1227	2.57398	2.47505	2.14341
Brf1	13.259	13.4106	13.3983	13.281	15.3155	14.4383	15.3553	14.4323
Brf2	13.45	14.1379	19.6823	20.7509	14.6199	15.772	16.6147	14.4914
Bri3	87.8482	79.8274	99.161	86.1688	85.9268	92.7536	151.157	158.073
Bri3bp	19.686	21.202	24.4201	25.1805	20.3062	19.533	19.8591	18.577
Brinp1	1.49702	0.883986	1.29814	2.69948	2.80133	1.67569	1.7646	2.8277
Brinp3	0.59891	1.44084	0.164303	0.281358	0.79468	2.12433	7.39799	3.72709
Brip1	8.86975	7.86352	9.5321	10.1354	3.22146	0.948105	2.24712	1.36541
Brix1	34.3709	34.6294	38.9725	48.1339	41.5246	35.0928	36.1578	35.1152
Brk1	172.831	186.845	233.516	220.849	164.767	185.053	223.76	225.029
Brms1l	39.2469	43.7363	35.8802	36.6515	41.7209	38.5641	43.8015	42.2462
Brox	30.1492	33.3293	22.6191	30.2384	39.2895	48.0757	50.8495	49.0948
Brpf1	15.209	18.0066	21.3242	21.8641	17.6608	16.4489	14.2793	14.6095
Brpf3	21.1059	22.1422	26.2925	28.7977	28.4492	29.2563	45.6423	48.2463
Brsk1	19.4516	18.2567	22.9837	26.0363	20.6592	20.2834	18.7642	21.2022
Brwd3	6.26468	6.33304	2.89974	5.03252	6.72396	5.62747	3.88246	3.41818
Bscl2	19.7472	21.4612	18.9956	18.0864	17.4732	21.3398	25.2005	25.5386
Bsdc1	25.1226	23.9335	26.0287	25.7341	25.4653	27.1512	34.5946	34.6528
Bsg	2920.76	2848.4	1668.5	1655	2128.37	2857.51	2294.58	2457.81
Bsn	0.0551818	0.0816782	0.213256	0.0925384	0.284718	0.336659	0.219966	0.145054
Bst1	2.05988	1.89551	0.275764	0.177583	2.07951	6.03686	1.93769	4.1626
Bst2	31.2604	27.5422	25.4326	28.6469	392.732	694.617	545.694	319.165
Btaf1	20.2489	20.9531	14.8979	20.8805	24.2506	20.0372	20.5038	20.9957
Btbd1	64.4603	62.9645	52.8779	55.5363	75.0844	91.0725	110.262	99.0056
Btbd10	9.05436	9.58853	15.1272	18.0628	13.0779	12.6057	15.2094	16.4021
Btbd11	0.287651	0.643501	0.30758	0.542539	1.14655	2.5905	2.73719	2.41087
Btbd19	8.31075	9.66706	22.0223	17.7971	16.5218	20.6851	20.515	17.7601
Btbd2	42.9315	42.5869	32.4554	25.8763	33.7233	39.3144	40.8436	44.0023
Btbd3	23.6892	22.1414	17.0564	20.3215	37.4541	42.4018	82.8166	62.5136
Btbd6	19.5528	20.3958	19.3503	18.3286	16.5321	21.9436	29.7515	28.9481
Btbd7	17.0772	17.7335	11.0335	14.1693	21.0971	18.4558	17.2682	14.9727
Btbd9	2.55245	2.58323	2.44924	1.95184	3.53913	3.1222	3.97004	4.15612
Btc	0.0964722	0.119375	0.133138	0.0513112	0	0.552827	0.0430901	0.118383
Btd	49.174	45.8845	29.629	28.0084	35.8176	42.7798	57.6935	56.3185
Btg2	24.35	29.5765	103.629	93.3983	33.2435	29.1779	45.5144	36.7475
Btg3	6.06491	7.09432	9.148	9.84388	6.26405	6.74105	13.295	9.94139
Btg4	0.876096	1.03637	0.293201	0.461339	2.09372	1.31057	0.838201	0.718355
Btn2a2	1.61061	0.317875	0.415748	0.0651071	0.500729	0.631344	0.657443	0.500149
Btrc	5.37003	6.45175	5.47144	5.32933	6.37086	6.6187	6.68116	7.11013
Bub1	29.8336	28.985	15.2839	21.4398	5.98077	1.90169	19.0115	8.5034
Bub1b	40.322	40.6972	33.7739	23.7275	10.0205	4.66731	15.3992	8.86613
Bub3	32.9567	34.032	44.9976	39.6484	27.5777	26.9385	34.9169	31.0545
Bud13	10.7269	10.5498	12.2947	11.1621	6.96308	8.61225	11.5551	7.80815
Bud23	47.0072	43.2887	55.4732	51.195	38.4116	41.3819	28.8182	29.1393
Bud31	74.6976	77.3433	110.13	105.835	80.9152	77.637	43.0934	44.4219
Bves	0.764713	1.03769	0.499181	1.07042	0.723983	0.332868	0.718231	0.604249
Bysl	34.1732	38.3867	59.0113	59.5051	49.4055	42.7356	25.1671	25.6805
Bzw1	139.251	145.49	126.612	166.292	148.405	122.492	136.67	138.933
Bzw2	39.0048	39.1514	55.592	57.0875	28.5466	20.1687	14.4645	15.5837
C130074G19Rik	2.11976	3.00939	0.981888	1.15558	1.96697	3.17571	3.9146	5.65749
C1d	19.3356	23.3084	18.4597	20.5003	17.6944	20.7981	22.8163	23.6885
C1galt1	73.947	62.9184	35.7854	34.8979	43.1018	47.8007	72.4143	60.0445
C1galt1c1	27.1521	23.3626	17.4331	20.0864	32.9042	38.9178	45.7011	46.9475
C1qbp	82.7944	82.8151	136.152	138.905	81.2464	77.9125	92.1458	93.6374
C1ql1	0	1.87478	0.248394	0.694677	0	0.51925	0.396675	1.26523
C1ql3	1.68361	1.71547	1.55031	2.14544	3.51548	5.18115	1.30613	1.18078
C1qtnf1	85.0767	72.939	39.1292	31.3154	42.3537	40.9389	47.7743	30.4207
C1qtnf12	40.0665	31.5035	16.6044	20.1069	14.5355	13.293	17.8228	14.5294
C1qtnf2	103.55	92.2041	120.497	91.5761	123.661	127.08	165.731	152.19
C1qtnf3	6.16229	8.81528	1.12841	1.20475	14.7279	9.94721	2.8183	8.77345
C1qtnf4	7.70284	10.7312	7.02113	7.91687	12.8862	16.7378	9.5119	13.9598
C1qtnf6	89.3733	89.5693	88.855	86.2632	25.8963	19.5756	15.5699	14.7012
C1qtnf7	13.9152	20.494	5.55379	4.70574	12.8314	13.3906	107.071	78.6558
C1ra	137.876	131.036	72.3702	55.4626	73.7878	100.715	124.662	112.356
C1rl	29.9688	31.2158	14.2104	11.7408	33.1694	39.6747	56.942	57.0362
C2	2.46891	2.88798	2.02377	2.52246	3.43004	4.95765	2.46477	2.50754
C2cd2	10.739	13.1696	13.4622	12.5368	8.67867	9.48895	6.67029	7.05943
C2cd2l	7.95723	8.32438	12.8265	13.3084	15.3265	12.8416	17.6212	19.0916
C2cd3	7.7313	7.37069	5.27293	5.56507	8.85875	7.91122	7.22624	7.19211
C2cd4c	0.431673	2.16355	0.34072	0.457491	0.207331	1.06955	0.98047	0.89267
C2cd5	5.25381	5.31841	3.26661	2.71665	4.31802	4.40044	5.15429	4.82851
C3	12.615	14.057	2.78453	3.44482	29.3867	37.0556	293.041	405.288
C330007P06Rik	4.59223	5.66598	3.94705	4.25129	7.25505	6.42318	9.02478	7.84861
C330018D20Rik	8.84329	8.00986	6.45725	5.52207	8.6142	11.9413	10.6029	8.60163
C330027C09Rik	19.5482	21.2958	10.6225	15.039	6.32414	3.30466	16.4361	8.19779
C4b	42.3628	21.3639	10.2848	7.0437	12.843	13.7674	2.83858	0.610474
C530008M17Rik	11.7474	11.3758	12.7851	11.6881	15.3945	6.68379	6.06224	8.34272
C5ar1	0.26312	0.465281	2.97536	6.53311	3.84977	3.55894	5.22916	4.91069
C5ar2	0.561398	0.157785	0	0.0960287	0.609069	0.82396	1.58614	2.66037
C7	0.33693	0.212267	0.429974	0.160076	0.147823	0.807291	1.38288	0.54046
C77080	1.93605	1.79927	2.60766	4.38425	5.95823	5.77676	4.69197	7.84592
C87436	7.50528	7.42352	6.81786	6.78197	7.62814	7.12455	7.99632	6.37976
C8g	2.39583	2.03316	1.71117	1.57958	3.58443	3.11861	2.34817	2.02105
Caap1	9.82421	12.3614	7.47323	8.59247	9.52171	10.9263	12.0408	11.7493
Cab39	40.3875	39.6914	37.1779	46.1115	57.8006	57.588	71.6927	76.1939
Cab39l	17.9476	20.4395	16.7581	14.7803	25.0698	37.9883	54.8344	46.2225
Cabin1	26.5162	24.5115	18.106	17.0278	16.9334	15.0288	18.0005	15.6727
Cables1	11.9666	10.3638	4.2069	3.26134	6.47279	4.65937	1.97862	1.53469
Cables2	10.5006	11.403	14.2218	12.6036	13.1102	15.7646	18.515	18.3764
Cabp1	0.186923	0.0389348	0.263057	0.375469	0.237013	0.389647	0.36736	0.268966
Cabp7	4.90452	5.42153	4.07296	3.50546	4.53803	5.33649	0.148225	0.237438
Cabyr	1.69199	0.825102	1.72904	0.305425	0.638866	0.760878	0.699763	0.561233
Cacfd1	35.5459	33.0814	31.2355	31.5276	30.0097	27.0288	26.4781	26.4703
Cachd1	11.0508	14.3978	11.7771	13.0341	12.42	12.4477	20.5444	21.5233
Cacna1a	10.9137	10.0991	4.63971	3.8746	9.32526	10.4633	9.22834	8.51332
Cacna1b	9.38842	9.64624	5.63941	5.55832	2.32285	1.21217	1.37133	0.898326
Cacna1c	20.1164	17.184	12.04	13.6584	25.2521	16.9552	12.1138	14.5377
Cacna1d	5.7046	5.39792	0.688261	1.31339	2.1182	2.83636	1.51234	0.798635
Cacna1g	45.5766	49.662	18.9356	23.461	51.4225	64.8412	2.09427	15.5709
Cacna1h	2.05488	1.65731	0.549987	0.725001	3.49531	3.31767	1.07728	2.08697
Cacna1i	0.272027	0.281983	0.561226	0.982714	0.441222	0.24899	0.118496	0.175671
Cacna2d1	19.6017	19.7959	6.95709	10.4097	25.9047	23.7121	20.2517	23.9634
Cacnb1	6.91485	7.13794	8.20945	7.06116	7.2664	7.52969	6.88072	5.60777
Cacnb2	0.100009	0.134342	0.194469	0.0531364	0.385686	0.180283	0.0441716	0.321688
Cacnb3	48.7723	46.3343	42.9687	40.3512	62.8631	101.811	136.823	154.956
Cacnb4	0.17357	0.209775	0.197484	0.189723	0.419024	0.271031	0.0217302	0.086425
Cacng7	62.6335	55.3729	55.112	41.7024	56.0014	73.1722	75.7207	76.1352
Cacng8	1.51592	0.876245	0.817776	0.313961	0.506067	0.500288	0.830565	0.785083
Cactin	43.5938	45.3588	75.9531	67.9387	51.5426	45.5838	52.3266	49.8804
Cacul1	18.1872	20.5907	19.1547	24.4602	31.6261	30.7951	36.3535	40.1231
Cacybp	70.7729	77.948	103.073	120.728	93.3409	83.9677	91.4347	83.4771
Cad	61.809	63.1819	111.065	110.47	50.3262	30.0824	27.7525	28.2188
Cadm2	0.1586	0.214515	0.0932521	0.106146	0.733725	1.17229	4.05062	3.0869
Cadm3	0.0611801	0.226067	0.103397	0.0912221	0.493063	0.576046	1.58544	1.20354
Cadm4	0.935342	2.50881	5.37049	11.1904	2.08734	4.47968	0.630899	0.728958
Cage1	3.63399	2.61212	0.984924	1.36528	5.16306	3.71395	4.26309	4.03113
Calb2	10.316	10.3297	13.5019	8.12028	43.1019	36.4452	1128.49	668.707
Calcoco1	42.725	40.9848	22.4243	21.5915	38.8676	38.7201	47.307	46.7037
Calcrl	2.70375	2.16754	0.362567	0.647543	3.66871	14.0886	9.53491	16.0143
Cald1	312.986	340.032	266.061	331.437	502.243	427.314	490.437	536.268
Calhm2	24.668	22.7362	28.3598	27.2193	21.1983	17.8963	9.28953	9.18727
Calm2	619.634	657.509	619.094	631.636	505.431	573.745	771.369	797.387
Calm3	645.752	633.853	611.72	639.03	610.994	706.024	935.414	874.518
Calml4	3.28334	1.63668	0.531395	0.580909	1.41075	0.889666	2.13913	1.56839
Calr	2440.97	2426.83	1694.3	1715.59	1488.49	1714.02	1940.64	2409.46
Calr3	3.60113	2.84702	1.74135	3.16059	4.9339	5.89193	4.16933	6.78728
Calu	812.683	784.237	628.654	685.619	826.369	852.015	724.562	821.094
Camk1	27.225	25.5355	26.2047	22.8229	25.6831	23.9306	28.2942	29.4611
Camk1d	0.866227	0.934742	1.26077	1.97351	1.59542	1.55922	1.75702	1.83346
Camk2a	0.594016	0.273825	0.576983	0.228403	0.635284	0.593142	0.756632	0.936077
Camk2d	13.8485	16.0125	11.2748	14.037	26.3338	24.638	40.8186	44.4603
Camk2g	65.6409	70.145	107.272	98.7674	84.3058	69.3262	55.926	62.3837
Camk2n1	29.6278	23.2285	9.2548	10.4339	29.3186	35.4327	40.1456	40.4911
Camk2n2	34.268	44.747	39.9822	35.5118	18.712	31.7166	38.0181	55.9218
Camk4	0	0.0696741	0.409191	0.375649	0	0.0961792	0.0597629	0.0729305
Camkk1	9.96074	9.07956	8.70994	7.63982	11.605	12.9678	12.2775	13.698
Camkk2	23.2939	25.5638	18.4934	18.3862	16.1811	12.4607	14.0712	17.401
Camkmt	2.32368	3.48105	3.51689	3.51837	2.80052	3.46869	3.59804	4.06008
Caml	57.6589	64.0115	66.2623	79.1313	58.0802	64.1558	71.4702	77.3654
Camp	10.5495	8.78618	4.10292	3.96928	5.47663	0.827945	82.7376	72.9148
Camsap1	23.8921	22.7042	28.2488	32.6381	38.2076	30.0077	32.9578	33.247
Camsap2	37.1007	34.8152	21.3158	30.3935	55.9073	48.8017	49.8198	50.8775
Camsap3	0.365959	0.34969	0.648039	0.286607	0.13077	0.35489	0.0954898	0.0803749
Camta1	0.819204	1.05386	1.01	0.948201	0.745541	1.01688	1.04268	0.933168
Camta2	32.9992	34.813	32.4714	29.8325	31.7569	34.7647	32.5423	34.2902
Cand1	83.0731	79.6582	78.7804	82.5132	91.2219	76.4049	84.7636	78.7835
Cand2	35.3664	48.539	49.0606	42.2812	29.6839	35.7468	22.131	21.22
Cant1	76.8861	83.576	71.4239	66.2113	84.9248	83.043	100.557	102.441
Canx	254.117	255.139	191.689	253.798	353.514	275.021	331.017	374.138
Cap1	388.807	394.855	456.666	464.155	484.838	442.495	517.02	568.097
Cap2	5.10615	9.2976	18.0135	19.4222	19.6913	17.024	21.7761	20.6427
Capg	137.277	127.593	146.66	135.418	228.186	273.656	260.537	314.896
Capn1	110.32	106.133	95.6933	80.979	109.273	105.096	138.213	142.108
Capn10	17.57	19.0409	18.0873	17.7679	13.3254	15.6592	14.072	14.5103
Capn15	20.6281	20.9991	23.5506	25.3238	22.6154	18.2716	9.4851	10.8199
Capn2	194.109	187.159	174.766	173.714	262.799	256.951	140.803	153.656
Capn5	15.2318	14.4378	4.68818	3.59772	14.2498	16.8719	19.0684	19.9542
Capn7	40.7915	39.7428	23.9858	30.832	43.803	41.6493	62.5484	61.149
Capns1	410.881	402.894	396.1	339.157	399.846	433.908	588.312	569.005
Caprin1	153.971	157.271	127.911	160.329	191.059	164.975	184.342	176.204
Caprin2	0.848291	0.930673	0.595032	0.589576	0.544408	0.804247	1.00552	0.506495
Capza1	65.0139	76.2074	54.7014	66.5391	80.313	77.4005	76.7016	77.0778
Capza2	74.448	73.231	61.7494	74.1598	83.3858	92.1626	120.299	119.036
Capzb	498.818	514.643	559.336	514.677	523.29	415.742	620.316	642.516
Car11	17.7205	15.5	10.855	10.0744	28.3099	41.2537	38.731	42.477
Car12	1.19706	1.01158	1.91063	1.1993	1.71177	1.15016	1.58952	1.17365
Car13	12.4649	14.9015	9.65298	9.92154	16.1302	17.7277	28.7195	28.0094
Car14	5.6512	5.34763	4.26463	5.09401	4.58975	5.38695	0.765896	0.435646
Car2	2.8363	5.85233	11.7236	21.1118	8.89043	8.26119	11.4995	8.90653
Car3	34.1172	25.1733	3.68898	3.15403	2.62651	1.7832	0.0679816	0.163166
Car5b	12.8667	11.3988	6.04272	5.81495	12.5414	14.9746	14.3761	11.1721
Car7	0.245874	0.36893	0.416963	0.175625	0.870114	0.700093	0.589068	0.803841
Card10	1.07456	1.0831	2.60481	3.5447	3.91239	5.8021	2.32053	1.42518
Card14	7.28148	6.03933	4.39122	3.8902	13.1429	12.6073	1.73409	1.85683
Card19	47.308	50.2933	64.727	61.6286	63.3369	81.8355	129.493	147.732
Card6	4.82483	5.55183	3.72164	3.91464	9.93795	6.85401	9.80062	7.98567
Carf	1.67794	2.33804	1.19213	1.43701	2.19584	2.08156	1.69921	1.87573
Carhsp1	133.224	135.926	172.207	175.886	183.935	241.441	213.031	201.867
Carm1	107.52	108.524	93.3227	90.6943	86.7049	80.8441	49.6151	50.2765
Carmil1	10.7203	9.67753	5.86325	6.12508	8.50246	8.29292	11.5858	12.2948
Carmil2	0.525971	0.962466	1.25175	1.12207	0.831952	1.02329	0.212977	0.117004
Carmil3	1.14399	1.2194	0.430453	0.133992	0.978111	0.503915	0.180983	0.219858
Carnmt1	4.4763	4.16912	3.10068	3.59185	4.05418	3.46704	5.14572	3.98352
Carns1	3.64054	3.25855	2.78926	1.70824	4.91878	2.60894	1.4204	1.90035
Cars	23.2084	21.3881	37.3626	41.121	30.0783	28.4708	22.1602	27.3019
Cars2	7.12807	6.57598	8.8897	7.67333	5.49615	3.55837	3.92926	3.66039
Casc1	0.562753	0.347392	0.167745	0.180626	0.548677	0.68492	0.574394	0.456873
Casc3	43.4347	44.3511	53.8647	54.5256	39.7803	41.4654	34.3547	33.6955
Casc4	23.1702	24.4366	14.393	20.5798	26.9419	32.7227	25.5013	28.235
Casd1	30.6963	32.492	18.051	19.7829	26.5885	28.9811	27.9342	27.5737
Cask	41.3889	41.559	24.6276	28.9659	88.8699	86.8062	89.5355	84.0152
Caskin1	0.145059	0.199046	0.0795382	0.166927	0.576907	0.300652	0.283167	0.418982
Caskin2	31.069	27.2944	38.7061	37.3131	26.6895	20.2136	17.8703	20.5697
Casp12	25.3262	32.3957	5.6948	7.65698	15.7173	19.5512	24.2952	22.5948
Casp14	0.737825	0.63701	1.65637	0.721948	1.47581	0.917477	0.244069	1.12707
Casp2	13.5506	10.5933	10.9807	9.23304	5.72778	4.20267	3.61549	3.6937
Casp3	38.9891	34.8219	38.922	43.4898	25.9902	25.0427	35.9713	24.0171
Casp4	13.4494	12.2373	2.004	3.53934	10.0847	12.2573	34.0712	30.0086
Casp6	21.6985	19.8063	8.26777	8.23824	13.2381	17.1577	19.2535	16.8046
Casp7	8.3133	9.71951	14.1364	10.008	7.05438	6.31761	10.2826	8.21369
Casp8	27.2515	26.5245	30.4815	35.2197	37.7519	38.615	42.9525	43.0406
Casp8ap2	14.467	14.1957	6.12869	10.7206	10.9702	8.46926	9.67274	8.96622
Casp9	9.21366	9.95781	8.07721	8.32731	6.69013	6.85738	6.52098	7.14426
Casq1	0.223503	0.440098	0.30845	0.549477	0.512673	0.207877	0.0998295	0.264987
Cass4	0.456029	0.480304	0.376847	0.462696	1.69703	1.1467	0.656519	0.553561
Cast	52.8918	51.3241	24.6619	29.8653	70.5493	83.2138	120.596	121.483
Casz1	0	0.0526099	0.113425	0.169295	0.0327299	0.146976	0.0955992	0.102244
Cat	73.9198	80.6065	50.9358	52.6763	85.6278	101.561	105.546	114.699
Catip	2.01225	2.17991	0.709839	0.766382	1.70069	2.28441	2.55462	3.35857
Catsper2	1.55812	1.83041	1.46752	0.477852	2.8254	1.03622	0.368978	1.09231
Catsper3	5.01488	2.99517	1.97264	1.9358	1.8942	2.54625	1.86038	2.05319
Catsperd	0.186306	0.380241	0.0509587	0.0562897	0.277357	0.42635	0.59678	0.489545
Cav1	259.591	275.003	152.206	218.458	425.571	439.885	214.391	259.938
Cav2	24.1839	23.5875	11.9464	15.7235	37.3317	30.2387	41.5815	34.156
Cav3	0.194819	1.48805	0.63247	1.60084	0.848891	2.09467	0.168338	1.15962
Cavin1	1146.99	1253.47	1205.56	1091.45	1179.13	1174.92	889.729	1022.91
Cavin2	69.7112	91.9754	76.9694	75.8446	130.762	113.96	57.7608	71.6049
Cavin3	413.193	393.414	329.772	291.347	312.947	315.593	192.306	198.855
Cavin4	2.81732	2.64407	2.60558	2.99077	7.03276	5.25305	8.43929	10.4168
Cbarp	9.36467	10.5088	11.8545	11.2846	22.5818	26.8362	20.0771	24.6028
Cbfa2t2	14.2971	12.7413	13.1776	12.9428	15.1059	14.5507	14.9059	15.16
Cbfb	71.0183	76.2759	79.163	81.4891	57.792	53.8799	65.2583	59.5418
Cbl	11.5421	10.1564	10.492	13.4244	14.4653	9.38134	5.80595	5.93225
Cblb	14.6464	14.8125	9.64142	16.0163	14.6344	12.3382	10.0777	12.8941
Cbll1	13.9779	13.2027	11.1412	15.0699	13.3705	11.4836	7.1452	7.61005
Cbln1	7.12535	3.01446	0.373052	0.191907	0.395216	0.49132	0.513052	0.297016
Cbln3	1.39961	1.29421	0.356503	0.167244	0.652206	0.91204	0.52034	0.428232
Cbr2	0.679445	0.678789	0.453493	0.269825	0.592793	0.167305	1.02741	2.36298
Cbr3	33.511	39.5228	42.8895	38.5213	53.7023	45.9011	51.0993	47.1912
Cbr4	6.81548	6.72069	5.39833	3.64496	6.68683	7.80805	8.43297	6.61962
Cbs	0.564286	0.312455	1.25186	1.25326	0.558233	0.257136	0.364294	0.173484
Cbwd1	8.39337	9.44328	8.96757	11.6437	12.2223	11.032	12.8462	12.0508
Cbx1	37.3903	38.3317	37.0394	37.7878	30.5894	28.7049	32.089	27.2266
Cbx2	16.3315	14.3508	21.5159	15.2824	6.5474	3.85374	2.60788	3.17487
Cbx3	8.4451	7.48454	4.12009	4.62567	4.19926	6.40051	6.92347	5.55937
Cbx4	29.6032	33.9234	25.0542	26.0048	23.7638	22.1256	18.2057	16.6991
Cbx5	57.1256	61.6618	64.3539	63.283	43.2592	37.4311	45.1992	41.7103
Cbx6	40.322	43.3957	35.9728	34.3033	42.2391	47.1029	50.1192	49.9389
Cbx7	7.37348	5.62894	4.88898	2.82369	5.98854	5.9148	6.81551	5.96591
Cbx8	12.6715	15.2987	11.2975	10.7659	11.0656	10.0751	13.9385	12.0975
Cby1	37.088	41.5827	56.5938	41.7407	39.7359	39.6432	53.9258	45.6803
Cc2d1a	45.0545	43.8439	46.6638	42.3007	55.9635	47.5493	56.7503	60.6771
Cc2d1b	33.4589	34.5251	30.2257	25.1642	36.1035	26.9927	25.8819	25.4634
Cc2d2a	14.081	13.0183	4.63892	5.09655	11.549	11.9674	18.6787	13.7466
Ccar1	29.7087	29.2036	20.272	32.4441	32.213	33.1489	41.749	36.1701
Ccar2	39.9992	38.3699	41.4536	37.4482	27.0549	25.0694	28.6841	24.0709
Ccbe1	6.87358	6.65461	10.845	16.4817	17.2064	15.5375	66.0314	65.7242
Ccdc102a	123.099	132.864	169.231	128.039	93.3063	84.4948	72.0266	70.933
Ccdc103	0.115358	0.507158	0.511994	0.209611	0.206911	1.36161	0.206103	0.347106
Ccdc106	2.14677	1.52926	0.710517	0.965224	4.11048	3.46047	0.360814	0.43567
Ccdc107	22.6828	24.7938	24.1668	29.9367	30.1878	32.5607	42.1765	43.1578
Ccdc112	4.90859	4.56898	2.63063	4.28349	4.15279	4.15193	4.69843	3.47048
Ccdc114	1.72254	1.82469	1.24879	1.15338	2.15086	2.10198	2.36819	1.93094
Ccdc115	9.36818	8.72458	12.5156	13.6041	10.8332	8.86302	7.58237	9.69583
Ccdc116	1.76842	1.05676	1.01469	0.749214	1.15255	0.507944	0.129816	0.238101
Ccdc117	17.0934	18.4993	19.6126	20.177	19.9225	18.1623	15.5375	15.8205
Ccdc12	15.4669	16.0345	14.9223	11.3681	9.64539	8.63161	9.32628	9.2788
Ccdc120	4.81225	4.55269	5.9274	4.41165	2.1375	3.71508	3.83456	3.14748
Ccdc122	15.0267	16.4672	9.86622	10.4983	19.0394	21.9426	21.3901	23.7251
Ccdc124	65.872	71.6736	120.87	118.078	66.5142	74.6232	92.905	102.331
Ccdc125	2.0669	1.86732	0.399078	1.14768	2.09013	2.02444	2.20878	1.70755
Ccdc126	17.5865	20.3748	16.7946	14.0133	22.6421	29.8235	26.2264	34.938
Ccdc127	23.9457	24.1379	18.993	21.8037	22.3848	23.0153	22.3517	21.7777
Ccdc130	6.93512	8.55696	9.05252	9.35068	11.561	8.88824	13.4472	11.4212
Ccdc134	5.89419	6.18854	7.03345	5.77759	4.25357	3.47529	2.47601	3.76685
Ccdc136	12.2855	7.43924	6.2339	4.68637	11.0065	8.88875	8.67331	9.10625
Ccdc137	14.5848	15.4688	26.039	31.4578	23.6691	24.8767	23.2512	19.9129
Ccdc138	1.44347	1.23088	0.816532	0.185664	0.970495	1.19495	1.52699	1.3645
Ccdc14	2.99105	2.60567	3.76972	3.75428	2.56868	1.95927	2.98298	2.04578
Ccdc141	0.716541	0.651026	0.659188	0.493499	1.81846	1.36406	2.06121	1.69371
Ccdc149	6.13705	4.28116	3.36526	2.9306	14.7281	11.5823	23.351	19.9411
Ccdc15	0.696417	1.05284	0.758321	1.25826	0.783698	0.556911	0.269901	0.401554
Ccdc150	0.0868461	0.325264	0	0.0307317	0.0796833	0.0884342	0.116372	0.23335
Ccdc151	0.708477	0.819441	0.145539	0.0305016	0.716152	0.835577	1.47199	1.11727
Ccdc152	78.4418	98.6639	29.4398	28.286	83.146	108.471	9.46587	6.22869
Ccdc155	0.184378	0.124989	0.740971	0.202144	0	0.271399	0.164708	0.15929
Ccdc157	14.9914	17.014	11.223	11.6156	14.1983	16.3903	19.0969	18.7003
Ccdc158	0.249448	0.207562	0.117894	0.0125057	0.385293	0.324253	0.188272	0.204351
Ccdc159	3.68	5.74365	1.31365	1.7089	3.01164	4.33582	4.19334	3.85207
Ccdc162	0.0213815	0.0333068	0.0897038	0.0621951	0.175677	0.238825	0.114603	0.127383
Ccdc163	10.3656	11.521	10.3695	9.82463	5.82291	6.27519	9.12368	8.29474
Ccdc166	4.05419	2.19757	2.34068	3.68764	2.92611	2.67161	1.95973	1.90144
Ccdc167	12.2212	12.4001	11.9247	10.5559	16.5055	17.1256	0.647606	0.674328
Ccdc169	0.326975	0	0.230076	0.113918	0.293237	0.167926	0.350511	0.119847
Ccdc17	2.84794	2.07275	1.99163	1.23654	1.7365	2.82687	2.14436	2.09563
Ccdc170	0.348871	0.634431	0	0.0202218	0.729039	0.508471	1.64361	0.807953
Ccdc171	0.552539	0.86109	0.597069	0.295511	2.13892	2.26144	1.91553	1.17979
Ccdc173	1.63386	1.59083	0.357588	0.493019	2.3214	3.03018	3.5786	3.30438
Ccdc174	5.17975	5.3962	4.47893	5.90699	5.72857	5.75495	6.06263	5.70686
Ccdc18	2.07596	1.9226	0.42283	0.532242	0.305353	0.206963	2.05879	0.874151
Ccdc181	5.78395	6.64426	4.20061	3.94905	9.5414	12.3669	17.7525	17.2094
Ccdc183	0.656263	0.257982	0.493852	0.208963	0.65169	0.644031	0.192521	0.245378
Ccdc184	0	0.149828	0.78486	0.542237	0.268787	0.910304	0.588817	0.957656
Ccdc186	36.5703	34.7395	17.0927	25.5928	36.888	33.2966	39.9472	43.203
Ccdc189	10.1399	8.90386	9.34703	7.35226	7.81812	10.0746	1.53494	1.31239
Ccdc191	6.35358	6.41425	2.65183	2.75459	6.60627	5.63693	4.09794	4.61464
Ccdc24	2.66922	1.63587	4.07425	5.56032	3.09292	3.39027	0.130105	0.311111
Ccdc25	16.9038	20.2428	17.2463	19.2641	24.0301	23.4519	30.9035	27.4289
Ccdc27	0.946387	0.890222	0	0	0.0936001	0.547037	0.559409	0.540909
Ccdc28a	9.05243	8.88244	5.19381	6.46501	11.2472	13.1011	13.2736	12.7024
Ccdc28b	9.63033	14.1383	6.03487	5.12016	9.69048	8.96555	5.6719	4.62937
Ccdc3	2.08291	1.9437	0.225388	0.348337	4.24864	30.7726	2.11545	1.11916
Ccdc30	0.807621	0.557855	0.583173	0.360121	0.869855	0.905573	1.59186	1.62233
Ccdc32	28.2052	28.6397	32.2771	32.972	21.4873	33.8602	35.3643	34.8718
Ccdc34	25.9029	28.8177	14.1479	14.1186	14.2776	12.4465	32.3127	18.7792
Ccdc38	2.3116	2.327	5.63175	4.77591	1.75006	2.30992	0.0452421	0.146354
Ccdc39	0.504919	0.992795	0.0269509	0.55668	0.959078	0.824863	0.497189	0.288288
Ccdc40	0	0.279827	0.224081	0.121195	0.653767	0.222475	0.775194	0.492986
Ccdc43	17.1038	18.37	22.9417	25.9936	21.1878	22.0184	31.2467	29.495
Ccdc47	42.5152	47.8281	28.0425	38.6214	54.419	57.265	69.4166	76.3484
Ccdc50	35.6632	37.3999	21.0355	29.3476	31.4807	34.9135	35.0802	36.2362
Ccdc51	6.39288	6.34679	12.9264	11.2344	8.46175	10.3521	11.3593	10.1052
Ccdc57	3.06445	2.40783	2.54755	2.89153	2.28608	2.39302	3.01804	3.84433
Ccdc58	34.8557	41.9821	36.0627	34.6051	28.835	42.1315	58.3136	52.4776
Ccdc59	11.2973	14.3622	14.9484	17.0946	13.085	15.0174	15.2599	13.0126
Ccdc6	70.5183	70.286	67.5129	70.5943	103.959	87.4588	64.2107	80.6137
Ccdc61	10.404	13.2403	15.2508	9.48041	4.71616	6.60769	8.96628	6.87788
Ccdc62	0.0530055	0.0533963	0.090191	0.009016	0.0705626	0.170137	0.114502	0.0998274
Ccdc65	5.01051	3.9062	4.91417	3.96598	6.3433	6.88571	4.69319	5.24819
Ccdc66	17.4756	21.8824	7.82035	11.0119	19.5808	22.9872	14.6335	14.7959
Ccdc68	0.181735	0.868048	0.764232	1.62574	1.78333	4.01328	4.2306	4.61472
Ccdc69	0.951826	0.574281	0.405531	0.239718	0.745532	0.988025	0.421574	0.669946
Ccdc71	37.3147	34.6179	38.9946	33.7852	35.6746	34.3792	39.7047	35.1993
Ccdc71l	36.8211	41.267	46.8135	52.3371	38.3248	28.9485	41.2503	34.2036
Ccdc73	1.8778	1.49441	2.44383	1.8919	1.77234	1.58938	0.671457	0.341827
Ccdc74a	2.33758	2.40079	2.547	2.08452	3.96096	5.40833	8.33867	5.54704
Ccdc77	3.69746	4.88393	2.91713	3.97159	2.4322	1.49267	1.98118	1.19452
Ccdc78	2.9311	3.64445	2.79431	2.4424	1.78389	2.96418	2.207	1.37966
Ccdc8	46.7569	43.666	28.8626	27.9577	23.8944	24.5272	19.9263	18.1301
Ccdc80	472.871	423.121	288.773	319.944	645.832	430.02	231.607	312.017
Ccdc82	16.207	16.9656	6.52215	9.15574	12.8902	14.6077	12.397	11.7978
Ccdc84	3.58057	3.26303	4.72932	4.29433	3.54345	4.03063	4.40523	3.44084
Ccdc85b	164.812	168.9	193.217	183.682	147.493	149.974	99.0154	95.8528
Ccdc85c	15.5506	13.6619	14.0251	13.8516	12.9979	15.5987	17.5592	17.2641
Ccdc86	10.7415	13.0931	24.5013	28.6738	16.1558	14.9699	16.3937	14.9439
Ccdc87	0.140194	0.387741	0.404867	0.166845	0.123636	0.642495	1.23154	0.816428
Ccdc88a	22.6512	22.8217	6.66701	13.7183	27.8522	20.2772	27.7728	25.0784
Ccdc88b	0.443546	0.504822	0.852449	0.590367	0.74816	0.35365	0.348352	0.707011
Ccdc88c	0.0765948	0.0293392	0.354467	0.376057	0.571463	0.485245	0.136847	0.194223
Ccdc89	2.56706	3.17954	2.12306	1.47465	2.92841	3.47526	3.53615	2.6382
Ccdc9	17.6296	17.9431	20.0978	19.9584	17.4564	16.9202	19.9118	19.0555
Ccdc90b	20.1814	21.91	11.3625	12.3037	16.4248	20.0384	17.4112	19.1548
Ccdc91	38.0728	30.9494	20.6505	16.8997	41.7592	39.2836	48.115	46.6801
Ccdc92	2.20577	1.72597	1.76647	2.03644	4.85508	6.98294	9.70625	9.89882
Ccdc92b	0.330565	0.444137	0.694512	0.0579527	0.645309	0.11803	0.146003	0.162068
Ccdc93	20.7869	20.1065	16.2977	18.3595	23.8524	20.9895	22.3783	19.7986
Ccdc94	4.96506	9.17021	8.33172	7.98476	6.38813	7.02371	6.87738	6.5538
Ccdc96	0.188624	0.275198	1.05999	0.724491	0.66457	0.695162	1.95582	0.998121
Ccdc97	34.1506	37.0559	38.3243	41.0289	43.2432	39.6225	49.7426	45.8208
Cchcr1	17.1031	16.8177	22.1313	15.4478	10.6299	11.735	13.1896	13.6848
Ccin	0.689169	1.14713	1.13102	0.655422	2.73851	1.09908	1.30447	0.832565
Cck	248.668	365.727	493.274	435.911	942.013	1387.06	1000.85	1073.38
Ccl11	1.01434	1.25344	0	0.212609	5.09332	46.4222	6.30024	37.2566
Ccl17	0	1.07258	1.49236	2.46326	3.06963	4.1746	2.27355	3.02298
Ccl2	415.643	420.833	287.263	198.802	1316.56	1750.9	3758.09	3597.61
Ccl25	1.75557	1.7024	1.59226	1.80948	2.27987	1.98205	1.46501	1.80646
Ccl7	1225.72	1288.82	1325.08	883.219	2400.85	2511.41	4337.89	4183.87
Ccl8	28.2323	32.4833	12.4141	7.27877	294.656	1481.53	2682.53	2407.42
Ccl9	100.09	72.9423	11.6797	7.26666	23.2731	24.0468	4.79723	5.77592
Ccm2	37.4123	35.0712	61.475	61.0372	40.4939	37.5415	41.8118	43.3402
Ccna2	82.6406	86.9728	91.1541	73.8503	23.5526	8.36128	15.1692	8.8686
Ccnb1	8.08888	7.48424	5.80103	5.22455	1.45451	0.808012	6.65082	2.8059
Ccnb1ip1	0.359117	0.110884	0.426118	0.367092	0.212475	0.45376	0.103435	0.167459
Ccnb2	118.639	112.514	59.4473	50.0398	19.8567	8.06838	84.9802	38.191
Ccnc	20.9362	26.6233	13.7463	20.7138	26.0968	24.624	35.2219	26.8932
Ccnd1	83.2006	119.135	63.9119	78.6573	559.238	872.295	632.157	521.252
Ccnd2	162.747	165.021	99.783	118.499	319.657	223.228	182.679	191.303
Ccnd3	30.6146	34.8208	27.3433	23.7169	34.9022	51.4974	50.9836	60.9302
Ccndbp1	19.8964	20.6674	19.4592	17.1029	29.3113	26.5595	39.3016	37.9168
Ccne1	26.0584	26.939	64.8305	47.6584	24.8649	20.6728	19.6084	20.414
Ccne2	25.8645	28.1653	20.9211	24.8317	17.8588	11.68	4.34674	3.53583
Ccnf	15.2989	15.3155	27.7623	22.0106	4.66247	2.4356	3.69559	2.71591
Ccng1	93.7517	136.797	431.965	577.372	573.653	608.989	767.035	671.95
Ccng2	54.5437	58.677	20.4179	19.3109	39.6013	48.5052	56.0251	56.2793
Ccnh	32.2257	28.0554	24.0207	23.8407	33.0023	38.544	41.3998	35.5412
Ccni	158.673	151.84	115.575	119.974	149.325	150.164	164.282	169.326
Ccnj	2.9596	2.0559	2.68405	2.86259	2.13819	2.92089	2.01252	1.83657
Ccnjl	0.478353	0.300456	0.780741	1.49647	0.565722	0.21863	0.84042	0.3549
Ccnk	40.218	41.9169	46.653	55.9359	42.0893	42.6602	38.1596	40.6447
Ccnl1	35.3414	38.7504	27.629	30.6893	30.0307	31.2924	44.2668	35.8747
Ccnl2	66.3425	65.569	63.3383	64.4182	43.5577	53.7628	38.9313	35.8732
Ccno	0.432444	0.990008	3.9607	2.32208	0.928945	0.587435	1.5246	1.14944
Ccnt1	20.0398	17.2866	19.3656	24.5269	29.3264	28.8625	24.0349	21.3536
Ccnt2	10.4636	10.6118	5.18228	8.37107	11.7552	10.6405	9.32422	8.52553
Ccny	52.2298	54.1283	48.5282	49.5581	59.4956	62.9067	76.1814	79.0724
Ccnyl1	28.663	28.819	36.2301	41.2992	38.6511	31.4765	78.8425	67.4162
Ccp110	10.4327	9.79288	8.20398	9.71269	6.97391	6.99508	7.64349	6.86686
Ccpg1	3.51783	2.85926	1.64735	1.52598	4.40493	4.76159	0.0259794	0.0562444
Ccpg1os	2.94823	2.6277	1.29102	1.70263	3.306	3.81276	5.26617	4.32596
Ccr1	0	0	0.42484	2.13207	7.01662	9.43957	11.8937	12.078
Ccr10	0	0.578734	0.232439	0.296304	0.115901	1.34728	0.902746	1.51572
Ccr4	0.357224	0.447889	0.177441	0.107043	0.129353	0.220325	0.440793	0.222298
Ccr7	4.67426	5.67273	2.88743	1.11064	11.4205	4.07734	1.67394	2.75566
Ccrl2	1.2033	1.68205	3.00259	1.96511	4.08847	4.25693	4.04828	4.15417
Ccs	47.4953	58.1968	74.7869	60.8649	44.5623	47.6919	63.5016	59.2557
Ccsap	14.7677	11.2249	13.5265	13.6897	4.28396	5.05016	7.39089	6.08577
Ccser2	37.3662	37.4862	15.7088	23.9243	42.1832	39.3516	49.3232	45.8057
Cct2	263.539	276.414	402.162	406.888	265.225	246.109	328.522	345.09
Cct3	100.358	106.243	164.59	171.094	102.321	93.7486	120.132	115.67
Cct4	130.764	138.081	184.104	205.386	129.487	115.151	136.351	133.881
Cct5	283.246	273.109	405.166	413.426	274.071	216.846	252.156	249.975
Cct6b	0.36142	0.934686	0.312203	0.163936	0.104506	1.29592	0.312294	0.888254
Cct7	86.4282	90.9052	148.644	142.515	93.9037	96.8071	123.418	130.056
Cct8	213.461	224.614	290.725	330.203	226.847	221.344	227.502	238.289
Ccz1	33.1106	34.9779	37.6778	38.9353	35.3414	35.4844	55.0827	53.6575
Cd109	28.1366	29.4409	29.3126	37.8527	31.2334	21.9017	40.4778	30.9387
Cd14	6.50943	6.6519	8.86416	8.33794	13.6506	19.7815	52.4028	58.5125
Cd151	198.12	216.914	247.832	235.182	230.108	265.591	298.866	327.264
Cd160	0.0853164	0.371314	0.359582	0.117165	0.227152	0.231442	0.221159	0.263148
Cd164	178.251	188	118.954	146.489	190.287	220.155	235.568	230.887
Cd164l2	0.242711	0.174633	0.758902	0.39016	0.965676	0.84962	0.21321	0.346198
Cd177	27.0481	19.4363	5.29852	6.52443	21.8676	10.2373	1.7145	2.07894
Cd1d1	1.57585	2.06479	2.11241	1.94009	0.932306	1.5874	4.85024	3.35886
Cd248	448.31	440.428	324.141	271.623	534.138	780.534	174.281	193.369
Cd24a	63.5401	84.162	73.2746	69.2545	68.6838	50.3475	85.7581	141.859
Cd27	0	0.339141	0.0861663	0.276286	0.34372	0.425599	0.083663	0.278836
Cd274	1.09574	0.727219	0.211782	0.352965	3.35037	3.95972	3.22641	4.29777
Cd276	79.9777	74.6394	64.7663	75.28	63.895	53.4031	41.85	43.3056
Cd2ap	8.52401	9.23954	4.05013	7.66541	12.9873	14.2199	16.4148	16.6663
Cd2bp2	50.7645	60.9205	59.6763	57.2985	54.8288	58.9281	64.2737	58.3495
Cd302	120.823	120.156	64.5375	61.6709	85.319	138.823	169.163	176.321
Cd320	38.1871	35.8872	19.8137	18.2964	19.3763	22.4424	27.766	28.5784
Cd34	6.33325	6.57792	0.423313	0.212569	27.2272	117.797	28.801	22.8937
Cd36	3.85581	1.97847	0	0.381171	0.111446	0.0483697	0.379769	0.155953
Cd38	0.173835	0.30329	0.141086	0.107619	0.459348	0.626686	0.350481	0.375155
Cd3eap	47.9126	35.8512	50.9453	58.8662	60.522	42.3408	46.6598	37.7119
Cd40	0.198537	0	0.0537117	0.1184	0.234933	0.407732	2.05861	2.91466
Cd44	65.118	57.2994	78.0724	106.381	211.477	169.015	87.5534	153.146
Cd46	0.497205	0.370678	0.0263837	0.199102	0.287643	0.433772	0.384258	0.163589
Cd47	46.8694	52.0777	25.2442	24.5555	60.734	65.8166	89.7805	101.18
Cd53	0	0.126591	0.210037	0.147121	0.227081	5.81733	0.223614	1.88629
Cd59a	3.52392	4.63211	2.78241	4.28438	13.6007	12.7352	4.51697	12.1978
Cd63	105.869	115.272	125.704	123.628	100.647	116.379	143.933	150.11
Cd68	2.6722	3.38172	2.74609	2.5874	7.86745	12.4372	4.64839	6.99505
Cd72	18.3371	15.7666	20.383	23.5395	30.3438	29.4822	0	0.0418623
Cd79a	0.154705	0.374827	0.137677	0.28733	0.823796	0.777388	0.401031	0.24153
Cd80	0.473021	0.350928	0.414299	0.439046	0.798145	0.48219	0.420778	0.343073
Cd81	271.453	269.889	354.835	335.938	379.922	422.682	329.461	326.742
Cd82	12.061	10.189	5.23883	3.1889	12.4842	16.4506	30.6572	33.9509
Cd83	0.172408	0.22085	0.0779919	0.286963	0.077778	0.1122	0.227178	0.140281
Cd9	467.541	525.065	365.603	403.842	500.817	543.32	306.825	381.861
Cd93	0.529086	0.566329	0.475396	0.558942	0.474632	0.145902	0.145849	0.201143
Cd99l2	31.8983	37.1424	23.6124	22.7005	43.8159	47.637	65.8363	63.2291
Cda	37.324	32.4286	14.9265	16.7058	8.43018	13.8756	16.9363	13.7412
Cdadc1	14.2838	14.7797	7.05268	9.89451	15.035	15.1895	18.7515	17.6386
Cdan1	6.93078	7.99101	8.48312	7.99623	7.05819	5.78041	3.63238	3.00383
Cdc123	50.5119	55.8149	63.6454	56.8399	42.0542	46.9892	53.4303	58.8608
Cdc14a	1.205	2.20229	1.28841	1.41573	1.97892	1.84951	2.60115	2.03132
Cdc14b	12.3109	12.7215	6.41046	7.30775	13.2224	14.4356	15.2775	14.9209
Cdc16	163.553	182.476	176.942	163.753	126.158	131.457	135.703	135.636
Cdc20	127.053	143.827	132.784	114.226	29.3724	9.64685	87.9998	40.5463
Cdc23	32.7845	34.837	29.6585	28.1739	20.2583	18.7815	12.9367	14.6294
Cdc25a	8.99424	9.2129	16.3866	16.3308	7.30635	6.20764	7.54988	7.28384
Cdc25b	22.1617	24.7224	22.0697	21.489	9.26701	7.49557	10.1877	6.87973
Cdc25c	5.21803	4.69889	4.81004	4.36282	0.440004	0.204837	3.32597	1.52152
Cdc27	53.7056	52.1133	23.4539	36.5591	52.5348	48.2148	70.4504	61.1898
Cdc34	76.2701	81.7417	209.084	186.448	119.759	127.256	170.112	179.986
Cdc37	70.7744	71.6403	89.9056	84.8601	72.6824	76.8632	84.2629	91.3203
Cdc37l1	12.6373	12.8811	9.23557	10.3206	16.3721	16.8153	16.0898	14.0752
Cdc40	4.33958	12.3547	4.51823	11.4555	6.53736	12.4348	13.6879	14.8545
Cdc42	391.106	440.506	405.594	476.417	405.924	442.713	554.424	576.083
Cdc42bpa	31.7514	31.4383	18.0862	22.6269	43.7142	35.2527	36.1626	39.2139
Cdc42bpb	95.6089	93.8049	94.5162	90.9876	127.351	116.644	94.3599	98.8306
Cdc42bpg	14.4509	17.552	29.3803	29.4139	42.8421	53.3761	64.2199	49.6812
Cdc42ep1	110.033	107.047	97.4564	77.8569	59.9444	40.362	48.7679	39.505
Cdc42ep2	52.5973	50.3253	62.856	53.9558	58.1775	65.4501	47.2215	41.8689
Cdc42ep3	93.765	74.147	105.72	115.644	122.925	99.7185	48.5864	95.2587
Cdc42ep4	60.0224	48.8696	51.9399	44.3491	44.4489	45.8153	38.6541	44.0072
Cdc42ep5	36.2843	39.9281	23.4596	24.078	42.7042	49.8559	50.6577	57.6861
Cdc42se1	57.016	62.3543	77.1185	80.769	51.8417	56.5478	54.3412	55.368
Cdc42se2	18.9114	19.7546	24.4356	24.4899	18.0684	17.0977	22.4507	24.7979
Cdc45	17.1735	19.3223	37.5585	28.9857	7.38188	3.31487	8.49955	7.20767
Cdc5l	42.3826	42.2132	36.8924	41.5095	40.5365	34.4277	42.6718	39.9386
Cdc6	9.63209	10.1333	18.5169	13.2217	4.63998	2.15243	1.86238	1.20978
Cdc7	5.34549	7.26185	10.8389	9.34718	2.82299	2.40508	1.39685	1.27498
Cdc73	8.18384	8.34804	5.66444	7.34568	10.4161	9.63783	10.3615	10.7069
Cdca2	16.2728	12.0076	17.3348	15.6147	4.33224	1.40093	6.03217	3.44361
Cdca3	61.1367	56.7349	71.6358	54.3476	7.15675	6.64807	30.4452	16.3874
Cdca4	28.7383	33.1107	54.7644	51.9318	22.643	21.3511	24.4503	21.5244
Cdca5	18.9518	21.6341	45.3968	28.8815	6.10819	2.5697	6.31233	5.00145
Cdca7	8.975	7.67951	12.1765	16.7082	3.06877	1.12743	1.39902	0.727795
Cdca7l	14.1867	18.6143	16.6347	12.7569	11.6855	9.08151	4.66294	4.13814
Cdca8	22.836	24.7462	31.5354	24.9985	6.54599	3.00928	7.18574	5.26483
Cdh10	0.177207	0.266242	0	0	0.334758	1.11038	27.9817	18.1217
Cdh11	98.0854	95.982	39.83	52.2549	64.7344	74.3353	55.4291	83.4564
Cdh13	20.3493	18.4718	14.3937	12.4443	80.7559	120.215	81.9608	83.8098
Cdh15	1.56518	0.539111	0.713281	0.646514	0.735623	0.638501	1.13829	0.919236
Cdh17	4.01656	5.23813	1.47061	3.06499	3.59783	2.24993	5.18045	5.63993
Cdh18	1.94582	2.79094	0.995132	1.67768	7.28332	14.127	17.2784	17.9843
Cdh2	21.7053	27.1436	15.6133	17.4711	26.8767	18.3349	17.3856	18.7524
Cdh22	1.30564	1.29392	1.58742	0.841477	3.39374	1.16645	1.78879	4.63441
Cdh23	2.99545	2.32095	3.82086	3.39554	5.05949	2.78113	1.83971	2.45797
Cdh24	4.65904	6.0353	9.77665	8.85186	3.12113	1.84952	2.95863	3.73925
Cdh3	15.1967	11.798	9.22883	11.0085	7.834	3.49606	0.0888537	0.513834
Cdh6	5.23501	8.15745	4.08552	4.91181	14.6879	17.7054	5.8059	8.39492
Cdhr1	0.305383	0.392757	0.0885358	0.141609	0.455532	0.474959	0.179841	0.326303
Cdip1	9.9484	11.6343	14.5026	15.0983	11.5003	13.6046	10.4195	10.5411
Cdipt	109.277	118.157	134.205	134.347	130.067	142.541	159.751	168.87
Cdk1	43.2945	50.2833	70.8679	63.2389	12.7817	9.02031	24.869	18.3633
Cdk10	9.27767	9.30837	10.2001	7.86364	7.92619	7.74464	9.86508	7.61327
Cdk11b	48.5132	49.5014	58.909	63.0279	64.6754	59.0192	64.9398	65.6391
Cdk12	14.5502	15.4238	12.7609	15.4151	15.7145	14.14	16.3718	16.1666
Cdk13	18.1592	18.9972	15.4098	19.6137	20.981	21.9061	21.5379	21.441
Cdk14	30.7236	35.7329	14.0176	15.9584	32.2076	25.6421	27.4142	26.812
Cdk15	7.86077	9.53516	4.29322	3.41661	4.32748	2.87887	5.74902	3.75326
Cdk16	156.637	154.994	120.785	103.651	119.858	111.965	129.37	137.786
Cdk17	29.1341	31.1714	27.7043	36.8977	38.9197	41.4996	18.3851	19.6104
Cdk18	24.7624	24.026	32.0904	32.7934	41.1035	28.1771	14.6362	16.3022
Cdk19	27.4088	26.9686	18.0734	16.1182	17.9557	15.9455	15.2256	10.7141
Cdk2	17.5892	18.2701	31.0346	25.7103	9.55443	7.33849	7.98612	7.0389
Cdk20	6.44691	3.95176	4.04043	2.36191	5.12324	4.26905	10.0043	8.22949
Cdk2ap2	52.2735	57.2757	75.402	68.3771	73.8154	96.6375	176.91	183.477
Cdk3-ps	1.14106	1.07713	0.968244	0.740101	0.258456	0.455103	0.125819	0.421497
Cdk4	235.181	232.827	294.863	251.039	163.405	160.409	115.578	112.454
Cdk5	25.6981	32.7155	29.3046	27.0575	36.7857	40.5242	72.6784	69.0676
Cdk5r1	2.5659	1.6723	1.27741	0.98431	1.42892	0.811883	0.842339	0.86296
Cdk5rap1	6.07557	8.36343	9.41124	8.49037	7.55243	7.74589	9.24493	8.54267
Cdk5rap2	12.8857	14.0511	9.64286	8.77806	11.8669	10.1147	11.0915	10.9033
Cdk5rap3	87.8656	88.8254	72.3846	62.8371	56.1007	46.0121	48.1809	55.7445
Cdk6	4.29174	4.07506	1.80735	2.05856	7.24605	6.62231	5.68054	6.62204
Cdk7	31.8595	35.3489	30.8632	35.0049	28.9937	32.2429	31.2174	35.4758
Cdk8	7.15905	8.64732	8.68417	9.93089	8.2266	8.13575	9.25106	9.71483
Cdk9	36.5064	38.7265	53.3726	54.9569	38.923	38.1331	46.8439	45.8342
Cdkal1	2.62067	2.49627	2.0723	1.73599	3.96887	3.62641	3.18044	3.77884
Cdkl1	1.18229	2.0989	2.49795	1.16707	1.4525	2.35722	2.19483	2.47409
Cdkl2	4.38388	5.59562	2.10571	3.67639	6.093	5.64892	8.80051	10.1935
Cdkl3	2.071	2.40765	2.79844	2.52192	3.90811	5.12727	5.34157	5.79497
Cdkl4	0.134933	0.328182	0.114797	0.0604849	0.295325	0.194941	0.524665	0.297449
Cdkl5	0.169925	0.0724853	0.0790565	0.0499186	0.192589	0.283419	0.231041	0.388195
Cdkn1a	41.2918	59.3991	496.269	499.761	419.913	381.744	202.058	221.156
Cdkn1b	83.962	84.9443	47.0555	44.6923	66.5114	58.1257	42.017	35.9927
Cdkn1c	8.38747	7.03652	2.02582	3.48327	11.6713	16.0639	9.5521	10.8352
Cdkn2a	25.8513	40.5412	30.8218	38.895	31.2458	41.9672	33.2368	35.5473
Cdkn2aip	17.9019	24.7199	19.9756	25.3795	17.8927	15.8647	13.054	14.7468
Cdkn2aipnl	15.3398	18.3556	22.8305	21.219	15.0524	16.5008	22.0829	18.8062
Cdkn2b	29.3071	41.1701	45.9411	58.4719	73.7427	135.291	107.893	112.38
Cdkn2c	61.7036	62.2928	75.015	50.0631	19.8651	17.638	30.8176	24.1851
Cdkn2d	52.6891	56.7372	71.9562	41.6145	24.5165	26.3838	39.9682	32.1293
Cdkn3	10.5466	12.0549	8.28437	6.30805	3.58228	0.826318	8.29671	4.26746
Cdnf	8.95849	6.5686	4.32836	3.67877	9.78649	12.246	8.45182	7.46728
Cdo1	64.9715	110.216	12.2026	16.4527	91.4183	132.009	52.246	54.6093
Cdon	59.7885	56.5849	19.0508	22.5115	42.0511	43.1012	17.596	16.0953
Cdpf1	17.7039	22.3625	17.9931	14.789	14.2313	19.0224	22.7629	19.2829
Cdr2	28.7976	31.3544	32.6638	32.952	34.9196	40.5631	86.1788	83.9705
Cdr2l	61.6422	58.9964	55.8842	71.2832	54.7001	56.2693	57.3774	71.6458
Cds1	0.171672	0.351356	0.152776	0.402391	1.05504	0.806851	1.1867	1.58833
Cds2	36.3308	35.6449	39.8565	37.3085	54.5763	51.6667	89.1341	85.781
Cdsn	10.5726	13.1575	6.41663	5.43619	7.73218	4.30667	6.47285	6.98349
Cdt1	23.6708	25.0001	40.215	44.4046	16.6312	8.38002	13.7702	12.6127
Cdv3	25.0578	28.4933	32.9495	38.8826	40.1701	32.1	53.171	45.93
Cdyl	12.7054	10.5479	16.1108	13.5203	12.5142	13.9649	15.3437	14.8334
Cdyl2	10.7701	10.3057	11.5688	11.03	13.7539	7.67641	12.1982	13.2258
Cebpa	373.611	347.139	128.915	117.398	120.658	97.6419	121.545	79.9108
Cebpb	593.868	620.907	803.354	699.653	490.395	514.9	520.2	494.126
Cebpg	32.9985	34.8799	22.7578	23.3117	27.09	32.1277	35.932	29.5042
Cebpz	42.3203	44.2238	39.1367	51.885	54.6984	43.4136	39.8483	35.9395
Cebpzos	33.2508	41.1465	39.1243	35.623	35.8469	46.7782	10.3325	7.92644
Cel	0	0.275273	0.19068	0.154329	0.847123	0.384216	0.18514	0.131944
Cela1	15.2443	10.1607	5.89571	5.22116	5.24279	5.51066	11.4023	5.90634
Celf1	44.1289	45.8035	56.7392	64.4878	53.0641	47.4363	61.94	56.0361
Celf2	5.56021	5.90658	2.45605	2.78255	6.35733	7.73164	6.15514	5.73105
Celf3	0.123555	0.203644	0.323415	0.209801	0.253384	0.237753	0.142348	0.102734
Celf4	4.08967	4.39693	4.28889	5.51245	7.17504	8.51203	7.66997	8.78912
Celf5	0.634532	1.22619	3.17245	3.57358	1.95771	1.59583	1.16837	1.06365
Celsr1	0	0.0671695	0.102931	0.114595	0.0181743	0.0634407	0.123864	0.119688
Celsr2	0.0580942	0.0845398	0.0999402	0.113141	0.259457	0.287937	0.406012	0.381975
Celsr3	0.722015	1.05616	0.952372	1.10542	1.16095	0.707011	1.38854	1.09394
[truncated: 10,845 more rows]
