# Supplementary material for: A natural variation-based screen in mouse cells reveals USF2 as a regulator of the DNA damage response and cellular senescence
Source: G3 (Bethesda). 2023 Apr 25;13(7):jkad091. doi: 10.1093/g3journal/jkad091 (PMC10320765; doi:10.1093/g3journal/jkad091)
Supplement: jkad091_Supplementary_Data [file jkad091_supplementary_data.zip › Table_S7_G3-2023-404074.xlsx]

## Sheet: Table S7
GO_term	real_val	number_of_genes	prop_over_real	BH
regulation of transcription by RNA polymerase II	170.159	958	0	0
positive regulation of transcription by RNA polymerase II	125.655	811	0	0
regulation of transcription, DNA-templated	91.9557	664	0	0
signal transduction	77.4506	562	0	0
positive regulation of transcription, DNA-templated	73.3433	468	0	0
positive regulation of gene expression	52.697	335	0	0
regulation of gene expression	41.4991	240	0	0
G protein-coupled receptor signaling pathway	36.4774	181	0	0
negative regulation of signal transduction	16.2219	39	0	0
regulation of RNA splicing	13.1582	43	0	0
epithelial tube branching involved in lung morphogenesis	8.73408	16	0	0
negative regulation of T cell activation	7.58477	10	0	0
negative regulation of transcription by RNA polymerase II	82.0233	646	0.0001	0.0129687
cell adhesion	46.8704	301	0.0001	0.0129687
positive regulation of peptidyl-tyrosine phosphorylation	21.078	83	0.0001	0.0129687
negative regulation of angiogenesis	16.7897	63	0.0001	0.0129687
animal organ morphogenesis	20.9742	93	0.0002	0.0218421
positive regulation of synapse assembly	12.0441	36	0.0002	0.0218421
phagocytosis, engulfment	6.94533	14	0.0002	0.0218421
negative regulation of transcription, DNA-templated	57.1113	412	0.0003	0.0259375
negative regulation of apoptotic process	56.1589	395	0.0003	0.0259375
nervous system development	43.9006	277	0.0003	0.0259375
myelination	11.6232	37	0.0003	0.0259375
amyloid-beta clearance	6.12675	10	0.0003	0.0259375
response to toxic substance	9.10722	27	0.0004	0.0319231
negative regulation of blood pressure	6.66381	16	0.0004	0.0319231
angiogenesis	33.1762	196	0.0005	0.0345833
positive regulation of cell migration	33.173	196	0.0005	0.0345833
negative regulation of ERK1 and ERK2 cascade	14.6427	58	0.0005	0.0345833
heart morphogenesis	12.4836	44	0.0005	0.0345833
