# Supplementary material for: A natural variation-based screen in mouse cells reveals USF2 as a regulator of the DNA damage response and cellular senescence
Source: G3 (Bethesda). 2023 Apr 25;13(7):jkad091. doi: 10.1093/g3journal/jkad091 (PMC10320765; doi:10.1093/g3journal/jkad091)
Supplement: jkad091_Supplementary_Data [file jkad091_supplementary_data.zip › Table_S8_G3-2023-404074.xlsx]

## Sheet: Table S8
GO_term	real_val	number_of_genes	prop_over_real	BH
cell cycle	142.653	538	0	0
cell division	106.206	329	0	0
cellular response to DNA damage stimulus	73.9769	439	0	0
DNA repair	65.0359	338	0	0
phosphorylation	44.9456	462	0	0
protein phosphorylation	43.1142	453	0	0
DNA replication	41.7956	106	0	0
chromosome segregation	41.2125	79	0	0
mitotic cell cycle	30.2024	97	0	0
chromatin organization	28.5347	270	0	0
mitotic sister chromatid segregation	21.5626	29	0	0
peptidyl-serine phosphorylation	21.2126	147	0	0
microtubule cytoskeleton organization	20.5747	106	0	0
microtubule-based movement	20.5389	56	0	0
mitotic spindle organization	18.7815	42	0	0
mitotic spindle assembly checkpoint signaling	16.3216	25	0	0
mitotic cytokinesis	16.1232	44	0	0
double-strand break repair via homologous recombination	15.8548	69	0	0
negative regulation of peptidase activity	14.5563	41	0	0
DNA replication initiation	14.5364	22	0	0
positive regulation of cytokinesis	14.508	25	0	0
mitotic spindle assembly	13.0707	36	0	0
mitotic metaphase plate congression	12.3901	36	0	0
DNA unwinding involved in DNA replication	12.123	21	0	0
attachment of spindle microtubules to kinetochore	12.0508	12	0	0
metaphase plate congression	11.8906	11	0	0
positive regulation of chromosome segregation	11.3139	14	0	0
spindle organization	10.6382	14	0	0
attachment of mitotic spindle microtubules to kinetochore	8.94465	10	0	0
chromosome condensation	8.25443	14	0	0
protein localization to kinetochore	8.10392	12	0	0
double-strand break repair via break-induced replication	7.70744	11	0	0
ribosome biogenesis	17.069	94	0.0001	0.00522308
DNA recombination	14.4827	71	0.0001	0.00522308
negative regulation of neuron differentiation	11.3566	43	0.0001	0.00522308
replication fork processing	10.5461	29	0.0001	0.00522308
cellular response to ionizing radiation	10.3241	35	0.0001	0.00522308
xenobiotic metabolic process	9.93334	23	0.0001	0.00522308
mitotic chromosome condensation	7.09096	12	0.0001	0.00522308
actin cytoskeleton organization	22.529	151	0.0002	0.00947442
establishment of protein localization	10.4323	31	0.0002	0.00947442
activation of protein kinase activity	9.36595	30	0.0002	0.00947442
negative regulation of endopeptidase activity	9.21574	27	0.0002	0.00947442
pulmonary valve morphogenesis	5.64759	10	0.0003	0.0138886
DNA duplex unwinding	9.48928	27	0.0004	0.016975
inner ear morphogenesis	9.38621	31	0.0004	0.016975
somatic hypermutation of immunoglobulin genes	6.26472	11	0.0004	0.016975
negative regulation of double-strand break repair via homologous recombination	5.71552	11	0.0004	0.016975
neuronal stem cell population maintenance	7.21649	17	0.0005	0.0199706
gamete generation	6.52567	15	0.0005	0.0199706
female meiotic nuclear division	5.67484	10	0.0005	0.0199706
G1/S transition of mitotic cell cycle	11.2616	50	0.0006	0.0230604
negative regulation of axon extension involved in axon guidance	7.05159	19	0.0006	0.0230604
immune response	14.0499	78	0.0008	0.0280966
regulation of mitotic cell cycle	9.8988	39	0.0008	0.0280966
regulation of mitotic nuclear division	6.95088	16	0.0008	0.0280966
positive regulation of myoblast differentiation	5.86451	15	0.0008	0.0280966
resolution of meiotic recombination intermediates	5.20455	10	0.0008	0.0280966
regulation of cytokinesis	9.37143	36	0.0009	0.0310729
positive regulation of transcription, DNA-templated	32.764	462	0.001	0.03395
spindle assembly	8.26281	28	0.0011	0.0359471
regulation of cell cycle	21.3577	204	0.0012	0.0359471
protein autophosphorylation	17.3968	150	0.0012	0.0359471
meiotic cell cycle	11.3812	60	0.0012	0.0359471
DNA-dependent DNA replication	7.53012	24	0.0012	0.0359471
T cell homeostasis	6.50932	21	0.0012	0.0359471
mitotic sister chromatid cohesion	5.75041	13	0.0012	0.0359471
astral microtubule organization	5.20447	12	0.0012	0.0359471
defense response to Gram-negative bacterium	8.01375	29	0.0013	0.0372972
digestive tract development	6.00435	14	0.0013	0.0372972
central nervous system myelination	5.6062	11	0.0013	0.0372972
regulation of cell migration	12.7262	73	0.0014	0.0396083
rhythmic process	15.8937	130	0.0015	0.04074
G2/M transition of mitotic cell cycle	9.47273	38	0.0015	0.04074
nucleobase-containing compound metabolic process	7.39841	26	0.0015	0.04074
peptidyl-threonine phosphorylation	11.4137	63	0.0016	0.04074
glutathione metabolic process	9.26787	41	0.0016	0.04074
brown fat cell differentiation	7.60094	23	0.0016	0.04074
centrosome duplication	6.10893	16	0.0016	0.04074
kinetochore assembly	5.66275	12	0.0016	0.04074
microtubule bundle formation	8.04988	27	0.0017	0.0417217
positive regulation of cell-cell adhesion	6.2548	18	0.0017	0.0417217
semaphorin-plexin signaling pathway involved in axon guidance	5.31485	12	0.0017	0.0417217
positive regulation of gene expression	27.3069	329	0.0019	0.046075
anatomical structure morphogenesis	7.82812	29	0.002	0.0473721
interstrand cross-link repair	7.08056	24	0.002	0.0473721
positive regulation of pri-miRNA transcription by RNA polymerase II	8.85184	39	0.0021	0.049169
