# Supplementary material for: A natural variation-based screen in mouse cells reveals USF2 as a regulator of the DNA damage response and cellular senescence
Source: G3 (Bethesda). 2023 Apr 25;13(7):jkad091. doi: 10.1093/g3journal/jkad091 (PMC10320765; doi:10.1093/g3journal/jkad091)
Supplement: jkad091_Supplementary_Data [file jkad091_supplementary_data.zip › Table_S9_G3-2023-404074.xlsx]

## Sheet: Table S9
Gene	Condition_pval	cond_BH
Lif	3.61645e-07	0.00423233
Lzic	2.41824e-06	0.00930082
Pip4k2a	3.17895e-06	0.00930082
Tmem120a	2.84611e-06	0.00930082
Apex1	5.53642e-06	0.0107988
Snx32	4.74471e-06	0.0107988
Echdc1	8.41302e-06	0.0123072
Rps4x	7.84408e-06	0.0123072
Ocel1	1.031e-05	0.0134064
Bend6	1.59887e-05	0.0162888
Ilk	1.67022e-05	0.0162888
Kmt5a	1.43123e-05	0.0162888
Rad54l	1.84165e-05	0.0163987
Sdhaf1	1.96174e-05	0.0163987
Ppib	2.18706e-05	0.0170204
Tlk1	2.32698e-05	0.0170204
Ier5	2.79468e-05	0.0192389
Zmym2	3.38682e-05	0.02202
Ythdf3	3.72482e-05	0.0229429
Dnajc19	4.10272e-05	0.0235708
Gns	4.77258e-05	0.0235708
Kcp	4.55724e-05	0.0235708
Lysmd3	4.83379e-05	0.0235708
Snx22	4.28906e-05	0.0235708
4930404N11Rik	0.00020549	0.0237343
Adarb1	0.000203647	0.0237343
Alg11	0.00012527	0.0237343
Arl4d	0.000192363	0.0237343
Ate1	0.000142228	0.0237343
BC024978	0.000153762	0.0237343
Capn7	6.3034e-05	0.0237343
Ccdc167	0.000203685	0.0237343
Ccpg1	9.49369e-05	0.0237343
Ccser2	0.000100931	0.0237343
Cdr2	0.000158333	0.0237343
Cfl1	6.74533e-05	0.0237343
Chil1	0.000212301	0.0237343
Clip1	0.000156666	0.0237343
Cln5	0.000160389	0.0237343
Col3a1	0.000122812	0.0237343
Col4a3bp	0.000208055	0.0237343
Comp	0.000223086	0.0237343
Cul1	0.000193167	0.0237343
Cxcl5	0.000109692	0.0237343
Ddx24	7.54205e-05	0.0237343
Dnajc13	0.000183513	0.0237343
Dvl2	0.000158151	0.0237343
Dynlt3	0.000107775	0.0237343
Epc2	7.027e-05	0.0237343
Eps15	0.000220377	0.0237343
Ercc6l2	0.000169432	0.0237343
Esyt2	5.86159e-05	0.0237343
Galnt1	0.000123446	0.0237343
Gbe1	0.000120431	0.0237343
Gjc1	0.000217017	0.0237343
Gm9913	0.000125436	0.0237343
Gmfb	0.000213005	0.0237343
Gnas	0.000161645	0.0237343
Gorab	8.32081e-05	0.0237343
Grina	0.000157929	0.0237343
Gucd1	0.000133022	0.0237343
Has3	0.000145197	0.0237343
Hist1h1e	6.89156e-05	0.0237343
Inpp5e	8.07521e-05	0.0237343
Iqcg	0.00016864	0.0237343
Jmjd1c	0.000204829	0.0237343
Kif13a	0.00015752	0.0237343
Kif3b	0.000215468	0.0237343
Kirrel	0.000174531	0.0237343
Ldha	7.07632e-05	0.0237343
Lgr6	0.000193786	0.0237343
Mterf4	0.000201186	0.0237343
Mtmr14	6.70869e-05	0.0237343
Nbea	0.000140778	0.0237343
Nek9	0.000186837	0.0237343
Nr2c2	0.000184041	0.0237343
Nrg4	0.000207274	0.0237343
Pcnx	0.000183793	0.0237343
Pfkl	9.01215e-05	0.0237343
Pkd1l3	0.000168934	0.0237343
Pnpla8	7.0218e-05	0.0237343
Ppp3r1	0.00019299	0.0237343
Rnf146	0.00021601	0.0237343
Rragd	0.000221091	0.0237343
Sap30bp	0.000221538	0.0237343
Scarb1	0.000131127	0.0237343
Sgpl1	0.000106001	0.0237343
Sh3gl3	0.000126874	0.0237343
Slc11a2	0.000111085	0.0237343
Slk	0.000102203	0.0237343
Smpd1	0.000146593	0.0237343
Socs6	7.84159e-05	0.0237343
Sphkap	7.12126e-05	0.0237343
Sptbn1	0.000127542	0.0237343
Srpk2	0.000162624	0.0237343
Stag2	8.87605e-05	0.0237343
Suv39h1	0.000112993	0.0237343
Syt5	6.6498e-05	0.0237343
Taf10	7.5325e-05	0.0237343
Tgfbrap1	0.000139864	0.0237343
Trappc8	7.2063e-05	0.0237343
Ttc26	8.89781e-05	0.0237343
Ttll5	0.000123407	0.0237343
Tvp23a	0.000206966	0.0237343
Ubxn2a	0.000125774	0.0237343
Usp8	0.000173146	0.0237343
Vmac	0.000204857	0.0237343
Wasf2	9.23012e-05	0.0237343
Zfp292	0.000101486	0.0237343
Zfp647	0.00020417	0.0237343
Mapk9	0.000232717	0.0241017
Mettl23	0.000231786	0.0241017
Phkb	0.000229314	0.0241017
Prickle3	0.000237605	0.024392
Acadvl	0.000242203	0.02453
Rnf11	0.000243141	0.02453
Nrd1	0.000246127	0.024619
Pdcd6ip	0.000249327	0.0247278
Cwf19l2	0.000252351	0.0247825
Tet1	0.000254115	0.0247825
Cdk14	0.000268733	0.0257785
Rala	0.000267725	0.0257785
Acbd5	0.000317165	0.0258053
Arhgap18	0.000275486	0.0258053
Bcl2l12	0.000317522	0.0258053
Ccl8	0.000303753	0.0258053
Ccno	0.00031427	0.0258053
Gcc1	0.000312779	0.0258053
Ifitm1	0.000285166	0.0258053
Il18bp	0.000312864	0.0258053
Kdm5a	0.000288502	0.0258053
Matr3	0.000289544	0.0258053
Met	0.000310854	0.0258053
Myo19	0.000307022	0.0258053
Ociad2	0.000306437	0.0258053
Ostm1	0.000275527	0.0258053
Pi15	0.000299497	0.0258053
Ptpn21	0.000280252	0.0258053
Rab2a	0.000304085	0.0258053
Rbm14	0.00031026	0.0258053
Sord	0.00029745	0.0258053
Tspan12	0.000307092	0.0258053
Vps37a	0.000290764	0.0258053
Zfp655	0.000314078	0.0258053
Ubxn7	0.000321034	0.0259108
Tab3	0.000326576	0.0261775
Bhlhe40	0.000341431	0.0271821
Polr3h	0.0003447	0.0272569
Cavin3	0.000362377	0.0273363
Epb41l1	0.000364617	0.0273363
Mindy2	0.000352195	0.0273363
Qtrt1	0.000364584	0.0273363
Spsb3	0.000355632	0.0273363
St6galnac4	0.000356588	0.0273363
Tusc5	0.000366726	0.0273363
Ubxn6	0.000361313	0.0273363
Wtip	0.000356968	0.0273363
F7	0.000371664	0.027529
Entpd5	0.000386893	0.0282988
Hydin	0.000385432	0.0282988
1110008F13Rik	0.000395244	0.0285527
1810013L24Rik	0.000394585	0.0285527
C1qtnf6	0.000405256	0.0287212
Fmr1	0.000406986	0.0287212
Mphosph6	0.000406915	0.0287212
Timm50	0.000409847	0.0287212
Tm9sf3	0.00040975	0.0287212
Micu3	0.000413891	0.0288319
Gm10762	0.000416634	0.0288395
Pmpca	0.000421393	0.0288395
Pstk	0.000421128	0.0288395
Tmem238	0.000426956	0.0290504
Dusp3	0.000440272	0.0297832
Hsdl2	0.000451555	0.0302904
Vcpkmt	0.000452946	0.0302904
Chd7	0.000462153	0.0305569
Fgf10	0.000461571	0.0305569
Nr1d2	0.000469524	0.0308699
Actr1b	0.000499013	0.0311863
Gja1	0.000479766	0.0311863
Ift22	0.00050365	0.0311863
Nrp2	0.000488001	0.0311863
Rictor	0.000492615	0.0311863
Rpl29	0.000503105	0.0311863
Sec62	0.000487683	0.0311863
Smarcd3	0.000500619	0.0311863
Vcpip1	0.000499281	0.0311863
Zc3hav1	0.000500409	0.0311863
Zfp65	0.000481849	0.0311863
Dis3l	0.000514861	0.0317127
1700037C18Rik	0.000547827	0.0318004
Agpat3	0.000519113	0.0318004
Arl4a	0.000559859	0.0318004
Cog5	0.000590569	0.0318004
Cyp1b1	0.000610803	0.0318004
Deptor	0.000567034	0.0318004
Dhx40	0.000553866	0.0318004
Eif3d	0.000567589	0.0318004
Fcho2	0.000590153	0.0318004
Fgf7	0.000591938	0.0318004
G3bp2	0.000603104	0.0318004
Gm16181	0.00061864	0.0318004
Irak4	0.000569036	0.0318004
Irx2	0.000585643	0.0318004
Kat6a	0.000553998	0.0318004
Kdm7a	0.000610132	0.0318004
Maip1	0.000533282	0.0318004
Mbtd1	0.000532691	0.0318004
Mob4	0.000607418	0.0318004
Nceh1	0.000598311	0.0318004
Ndufa11	0.000619541	0.0318004
Pik3r2	0.000580502	0.0318004
Podxl2	0.000553418	0.0318004
Ppp1r12b	0.000606538	0.0318004
Ptpn5	0.000551993	0.0318004
Pusl1	0.000563067	0.0318004
Pxk	0.000539816	0.0318004
Rpl10a	0.000526281	0.0318004
Rps15	0.000616042	0.0318004
Slc43a1	0.000543595	0.0318004
Snai2	0.0005952	0.0318004
Susd2	0.000598573	0.0318004
Synj2bp	0.000571418	0.0318004
Tlr4	0.000560238	0.0318004
Tmed7	0.000566841	0.0318004
Xrcc6	0.000588558	0.0318004
Zbtb33	0.000567427	0.0318004
Zfp597	0.000611654	0.0318004
Prrt4	0.000629341	0.0320225
Sec31b	0.000627715	0.0320225
Fignl2	0.000647114	0.0322054
Msantd4	0.000645768	0.0322054
Ndrg4	0.000649357	0.0322054
Sned1	0.000642729	0.0322054
Teddm2	0.000645375	0.0322054
Vat1	0.000649447	0.0322054
Rtn3	0.000652929	0.0322415
Ap4m1	0.000671263	0.032488
Grem1	0.000671802	0.032488
Ppip5k1	0.000663224	0.032488
Trim44	0.000664289	0.032488
Zfp282	0.000667207	0.032488
Cul5	0.000675421	0.0325064
Klhdc3	0.000677738	0.0325064
Cpa6	0.000707596	0.0325098
Fmnl2	0.000701355	0.0325098
Katnb1	0.000706506	0.0325098
Mbp	0.000708872	0.0325098
Nedd4	0.000682344	0.0325098
Papolb	0.000711143	0.0325098
Sec61a1	0.000691106	0.0325098
Selenot	0.000698003	0.0325098
Thrb	0.000687071	0.0325098
Trpm7	0.000689589	0.0325098
Uaca	0.000703752	0.0325098
Ugdh	0.000699003	0.0325098
2300009A05Rik	0.00072331	0.0325108
Efr3a	0.000721626	0.0325108
Epn1	0.000726844	0.0325108
Gsto2	0.000727822	0.0325108
Heatr5b	0.000727833	0.0325108
Mdm2	0.000716775	0.0325108
Tti2	0.0007337	0.0326483
Sppl2a	0.000751039	0.0331676
Tank	0.000749135	0.0331676
Dennd1b	0.000754126	0.0331787
Jade1	0.000764444	0.0333474
Tgfbi	0.000769358	0.0333474
Tmem237	0.00076477	0.0333474
Znfx1	0.000769113	0.0333474
Pomt2	0.000775803	0.0335027
Armc1	0.000789146	0.0337598
Dennd4c	0.000793898	0.0337598
Lrrc58	0.00078673	0.0337598
Nfkbia	0.000795557	0.0337598
Pcif1	0.000800512	0.0337598
Ube2r2	0.000796315	0.0337598
Zfp386	0.000801951	0.0337598
Plekhb2	0.000809581	0.0339153
Ubc	0.000811441	0.0339153
Gpatch2l	0.000827024	0.0339904
Pus3	0.000818972	0.0339904
Smad2	0.000827759	0.0339904
Spag9	0.000821968	0.0339904
Suds3	0.000827435	0.0339904
Bid	0.000843099	0.0341278
Mrpl48	0.000845523	0.0341278
Shc4	0.000834455	0.0341278
Tmc6	0.000845685	0.0341278
Tstd2	0.000837461	0.0341278
Aida	0.000866351	0.0341472
Arid4b	0.000867911	0.0341472
Asap1	0.000901606	0.0341472
Gabra3	0.000870827	0.0341472
Gpr85	0.000884616	0.0341472
Mob1b	0.000876627	0.0341472
Nav1	0.000852878	0.0341472
Ncdn	0.000854053	0.0341472
Nol12	0.000895418	0.0341472
Nucb2	0.000879839	0.0341472
Pde3a	0.000891812	0.0341472
Plekha3	0.00088561	0.0341472
Prkx	0.000900661	0.0341472
Retreg1	0.000856117	0.0341472
Scd2	0.000900537	0.0341472
Sec11a	0.000892222	0.0341472
Snrpa	0.000891111	0.0341472
St3gal2	0.000899082	0.0341472
Tnfrsf10b	0.000864052	0.0341472
Nell1	0.000905634	0.0341892
Ankrd28	0.000920768	0.0342201
Ccdc82	0.000918459	0.0342201
Cnbd2	0.000967226	0.0342201
Cox10	0.000931157	0.0342201
Crabp1	0.00097494	0.0342201
Dgcr8	0.000957516	0.0342201
Dlk2	0.000939402	0.0342201
Dpy19l4	0.000968654	0.0342201
Evi5	0.000938303	0.0342201
Fam124a	0.000940208	0.0342201
Hnrnpul2	0.000970319	0.0342201
Itgb3bp	0.000938535	0.0342201
Nqo1	0.000952286	0.0342201
Olfml2a	0.000931901	0.0342201
Pdzd7	0.000936571	0.0342201
Phb2	0.000951777	0.0342201
Pigx	0.000979004	0.0342201
Raf1	0.000978528	0.0342201
Recql	0.000979555	0.0342201
Serinc1	0.000963354	0.0342201
Slc25a30	0.000969136	0.0342201
Spred1	0.000926125	0.0342201
Sptlc2	0.000915526	0.0342201
Thy1	0.00097653	0.0342201
Zc3h12b	0.000948521	0.0342201
Ptgfrn	0.000984419	0.0342877
Eef1b2	0.000992225	0.0343551
Fbxl12	0.000990535	0.0343551
Tax1bp1	0.000995972	0.0343831
Cdc40	0.00101354	0.0346827
Eif3k	0.00101316	0.0346827
Ubac1	0.00101035	0.0346827
G430095P16Rik	0.00102298	0.0346975
Mkrn2	0.00102726	0.0346975
Mrps27	0.0010288	0.0346975
Prelid2	0.0010185	0.0346975
Rasa1	0.00102323	0.0346975
AI314180	0.00104091	0.0347059
Hid1	0.0010356	0.0347059
Ice1	0.00103305	0.0347059
Rab5b	0.00103881	0.0347059
Ino80c	0.00105036	0.0349216
Bin3	0.00105635	0.0350211
Gmppb	0.00107154	0.0350295
Hectd1	0.00106781	0.0350295
Map3k4	0.00107304	0.0350295
Ncor1	0.00106662	0.0350295
Rsph3b	0.00106161	0.0350295
Znrf1	0.00107456	0.0350295
Chac2	0.00111227	0.0355712
Dcaf5	0.0011331	0.0355712
Egln3	0.00112619	0.0355712
Fam8a1	0.00110124	0.0355712
Fbxo6	0.00110491	0.0355712
G6pdx	0.00112046	0.0355712
Impdh2	0.00113677	0.0355712
Irak1	0.00110954	0.0355712
Itsn2	0.00112234	0.0355712
Lats1	0.0011222	0.0355712
Neurl2	0.00113324	0.0355712
Phykpl	0.00109623	0.0355712
Rab2b	0.00113663	0.0355712
Setd2	0.00112296	0.0355712
Tgm4	0.00111875	0.0355712
Zc3h14	0.0011415	0.0356238
Akap11	0.00115325	0.0357744
Gzf1	0.00115555	0.0357744
Ints14	0.00115797	0.0357744
Pi4k2a	0.00115855	0.0357744
Aes	0.00117198	0.0359048
Pomgnt2	0.00117165	0.0359048
Slc39a6	0.00116778	0.0359048
Map3k12	0.00117604	0.0359353
Dnal1	0.00119844	0.0364053
Fars2	0.00120076	0.0364053
Pfn1	0.00119616	0.0364053
Adamts10	0.00122145	0.0368139
Dync1li2	0.00122367	0.0368139
Ppp1ca	0.00121925	0.0368139
Blmh	0.00123766	0.0369498
Rexo4	0.00123323	0.0369498
Slit3	0.00123627	0.0369498
Tpbg	0.00125181	0.0372773
Sbk1	0.00126056	0.0374425
Acsl3	0.0012679	0.0374703
Pafah1b1	0.00126605	0.0374703
Tcf3	0.0012712	0.0374732
Fez1	0.00129301	0.0375727
Kctd20	0.00128497	0.0375727
Mex3a	0.00129384	0.0375727
Rsf1	0.0012907	0.0375727
Rspo3	0.00128697	0.0375727
Slc2a6	0.00129348	0.0375727
Krit1	0.00130457	0.037746
Ppic	0.00130626	0.037746
Orc4	0.00131274	0.0378398
Runx1	0.0013171	0.0378659
Zdhhc16	0.00132011	0.0378659
Gss	0.00132551	0.0378924
Pth1r	0.00132751	0.0378924
Senp6	0.00133653	0.0380571
Slc2a12	0.00134251	0.0381344
Gm26558	0.00134631	0.0381497
Mrps25	0.0013501	0.0381647
Jkamp	0.00135652	0.038202
Magi1	0.00136774	0.038202
Prkab1	0.00136525	0.038202
Rpgrip1	0.00136588	0.038202
Syt17	0.00135987	0.038202
Eif3f	0.00137413	0.0382891
Frmd8	0.00137816	0.0383103
Ptpn9	0.00139984	0.0388207
Anapc15	0.00141422	0.0390346
Aste1	0.00141228	0.0390346
Abhd5	0.00144237	0.039629
Ddr1	0.00144253	0.039629
Rarres1	0.00145032	0.0396567
Xrcc4	0.00144711	0.0396567
Abca3	0.00146535	0.0396969
Pdk1	0.00146183	0.0396969
Prkar1a	0.00145553	0.0396969
Pyroxd1	0.00146218	0.0396969
Galnt9	0.0014712	0.0397467
Mroh8	0.00147399	0.0397467
Rsbn1l	0.0014797	0.0398089
Pou2f1	0.00150316	0.0403475
Tmem161b	0.00150915	0.0404155
Zfp446	0.00151597	0.0405053
Brd1	0.00153013	0.0405854
Ctu2	0.00153283	0.0405854
Gsdmd	0.00152774	0.0405854
Hddc3	0.00152715	0.0405854
Rnf14	0.00153741	0.0406148
Secisbp2l	0.00154378	0.0406911
Golga1	0.00154806	0.0407122
Jmjd8	0.00155933	0.0409167
Fgf11	0.0015712	0.0409576
Sash1	0.00156597	0.0409576
Zfc3h1	0.00157139	0.0409576
Med12l	0.00158189	0.0411398
Ei24	0.00159436	0.0412181
Nubp1	0.00159547	0.0412181
Rufy1	0.00159217	0.0412181
Akt3	0.00164165	0.0412279
Atg12	0.00161194	0.0412279
Atl1	0.00163282	0.0412279
Dnah17	0.00163383	0.0412279
Mpzl1	0.00161123	0.0412279
Rab1a	0.00163099	0.0412279
Sec11c	0.00161654	0.0412279
Snx29	0.00162786	0.0412279
Tmx3	0.00164105	0.0412279
Uap1l1	0.00160094	0.0412279
Wdr38	0.00164055	0.0412279
Ybey	0.00163978	0.0412279
Znhit1	0.00160684	0.0412279
B930094E09Rik	0.0016496	0.0412494
Gnal	0.00165308	0.0412494
Trove2	0.00165069	0.0412494
Taok1	0.00166046	0.0413455
Arfgap1	0.00167481	0.041534
Cdc42ep1	0.00170877	0.041534
Cfap69	0.00170708	0.041534
Cyb561a3	0.00168996	0.041534
Ebf1	0.00170768	0.041534
Eda2r	0.00171062	0.041534
Reep3	0.00170221	0.041534
Sgta	0.00170687	0.041534
Sh3bp5l	0.00169885	0.041534
Snx13	0.00168482	0.041534
Tomm40	0.00168184	0.041534
Usp32	0.00167767	0.041534
Atad2b	0.00172118	0.0415963
Hprt	0.00172385	0.0415963
Rpl8	0.00171737	0.0415963
Slc39a8	0.00174185	0.0419442
Glo1	0.00175809	0.0420283
Gprc5a	0.00175148	0.0420283
Ormdl2	0.00175971	0.0420283
Smarcad1	0.00175583	0.0420283
Ggt5	0.00176453	0.0420577
Foxo4	0.00177529	0.0422281
Cpeb3	0.0017839	0.0422651
Gpnmb	0.00178956	0.0422651
Rps15a	0.00178628	0.0422651
Rps6kb1	0.00179129	0.0422651
Zfp955a	0.00179678	0.0423094
Aen	0.00183446	0.0423237
Ankrd13c	0.00182415	0.0423237
Ccl2	0.00184649	0.0423237
Gmpr2	0.00185526	0.0423237
Gprasp1	0.00182493	0.0423237
Homer3	0.00183432	0.0423237
Kcnj15	0.00182265	0.0423237
Lyrm9	0.00180933	0.0423237
Naa40	0.00182373	0.0423237
Nanos1	0.00183836	0.0423237
Rrp9	0.00185255	0.0423237
Sp7	0.00181393	0.0423237
Thsd4	0.00185399	0.0423237
Tm4sf1	0.00184106	0.0423237
Tmem37	0.00184857	0.0423237
Ufm1	0.00180731	0.0423237
Cntd1	0.00186259	0.0423802
Puf60	0.00186855	0.0423802
Tgoln1	0.00187145	0.0423802
Tmem198b	0.00187222	0.0423802
Brpf3	0.00189306	0.0424433
Ddx49	0.00189005	0.0424433
Jam3	0.00189314	0.0424433
Sh3bgrl	0.00188443	0.0424433
Vapb	0.00188266	0.0424433
Mrrf	0.00189766	0.0424632
Ntrk3	0.00191258	0.042634
Plcd4	0.00191107	0.042634
Abracl	0.00191672	0.0426453
Plxdc2	0.00192549	0.042678
Slc30a4	0.00192439	0.042678
Mtpn	0.00194152	0.0427098
Sos2	0.00193542	0.0427098
Tmem30a	0.00193893	0.0427098
Yipf2	0.00193523	0.0427098
Emg1	0.00194995	0.0427422
Myo1d	0.0019576	0.0427422
Slc46a1	0.00195738	0.0427422
Ssbp3	0.00195514	0.0427422
Rin1	0.00197108	0.0429563
Arfgef1	0.0019857	0.0430341
Atp11b	0.00199638	0.0430341
Dna2	0.00199671	0.0430341
Plxnd1	0.00199562	0.0430341
Usp33	0.00199283	0.0430341
Zfp532	0.00199529	0.0430341
Adamts2	0.00200299	0.0430793
Cyhr1	0.00200617	0.0430793
Herc3	0.00201011	0.0430849
Bzw2	0.00202461	0.0430973
Ehmt2	0.00201497	0.0430973
Sfr1	0.00202089	0.0430973
Tspyl5	0.00202542	0.0430973
Tnrc6b	0.00202919	0.0430991
Smpd2	0.00203613	0.0431681
Ubqln2	0.00204145	0.0432027
Adamts6	0.00204846	0.0432102
Kmt2c	0.00205093	0.0432102
Lrif1	0.00205288	0.0432102
Hapln4	0.00207721	0.0433523
Mapkapk2	0.0020666	0.0433523
Psd4	0.00206961	0.0433523
Tdrd3	0.00207815	0.0433523
Trim33	0.00207767	0.0433523
Cdkn1a	0.00208475	0.0434126
Jund	0.00209041	0.0434143
Zdhhc3	0.00209225	0.0434143
Cct8	0.00209729	0.0434418
Esf1	0.00211184	0.0436608
Rsbn1	0.00211533	0.0436608
Ankrd12	0.00212319	0.0436691
Gadd45gip1	0.00212055	0.0436691
Acap2	0.00213735	0.0437478
Gdf11	0.00213369	0.0437478
Zfp955b	0.00213823	0.0437478
Eef1g	0.0021454	0.0437572
Peak1	0.0021519	0.0437572
Pum2	0.00215739	0.0437572
Sel1l	0.00215203	0.0437572
Slain2	0.0021547	0.0437572
Agap3	0.00220687	0.0438644
Atxn2	0.00219539	0.0438644
Cav2	0.00219741	0.0438644
Cp	0.00219361	0.0438644
Daglb	0.00220765	0.0438644
Donson	0.00220178	0.0438644
Gga3	0.00216919	0.0438644
Ggt7	0.00217019	0.0438644
Nphp4	0.0021968	0.0438644
Scyl2	0.00219369	0.0438644
Vps35	0.00220459	0.0438644
Zfp512b	0.0021792	0.0438644
D5Ertd579e	0.00222739	0.0439581
Hyls1	0.00221804	0.0439581
Pop4	0.00222156	0.0439581
Sparc	0.00222519	0.0439581
Agbl3	0.00226401	0.0439754
Cyp1a1	0.00227336	0.0439754
Gtf3a	0.00225272	0.0439754
Kdm4b	0.00226991	0.0439754
Kri1	0.00226394	0.0439754
Lurap1l	0.00224532	0.0439754
Phldb1	0.00224831	0.0439754
Psmb5	0.00226693	0.0439754
Serpinh1	0.00224516	0.0439754
Tbcel	0.00225891	0.0439754
Tmco3	0.00225885	0.0439754
Vcp	0.00223719	0.0439754
Cdkl2	0.00229841	0.04415
Mex3b	0.00230125	0.04415
Piwil4	0.00230064	0.04415
Zbtb37	0.00230031	0.04415
Zfp943	0.00229581	0.04415
Cxcl1	0.00231734	0.044226
Focad	0.0023133	0.044226
Ptpra	0.0023158	0.044226
Timm10b	0.00232032	0.044226
Arhgap5	0.00232988	0.0442344
Dcun1d3	0.00233428	0.0442344
Fhdc1	0.00233967	0.0442344
Igf2bp2	0.00233388	0.0442344
Zfp37	0.00233643	0.0442344
Serhl	0.00234561	0.0442753
Zfp715	0.00235387	0.0443596
Slc48a1	0.00235989	0.0444016
Dnase1l1	0.00237798	0.0445271
Fam166a	0.00237483	0.0445271
Snai1	0.00237714	0.0445271
Lyst	0.00238731	0.0445521
Thap2	0.00239073	0.0445521
Tsg101	0.00238835	0.0445521
Ap3b1	0.00241439	0.0445797
Gpbp1	0.00241507	0.0445797
Krcc1	0.00241132	0.0445797
Rnd2	0.00240376	0.0445797
Trmt13	0.00241166	0.0445797
Tysnd1	0.0024075	0.0445797
1700022I11Rik	0.00243635	0.0446207
Plppr3	0.00242275	0.0446207
Scfd1	0.00243296	0.0446207
Tmem55a	0.00243295	0.0446207
Trim35	0.00243337	0.0446207
Dcaf4	0.00245419	0.0447402
Dennd5a	0.00246985	0.0447402
H2-Eb1	0.00246983	0.0447402
Ier5l	0.00247132	0.0447402
Ppil3	0.00246888	0.0447402
Ptcd1	0.00247255	0.0447402
Rcor1	0.00247472	0.0447402
Sec61a2	0.00245355	0.0447402
Srsf2	0.00247729	0.0447402
Ckap2	0.00248165	0.04475
Adamts16	0.0025079	0.0449024
Amer1	0.00252562	0.0449024
Atp5b	0.0025107	0.0449024
Eif5	0.00252911	0.0449024
Faap100	0.0025323	0.0449024
Gsto1	0.00252403	0.0449024
Ptprk	0.00249531	0.0449024
Spryd4	0.00251183	0.0449024
Strn3	0.00250458	0.0449024
Timm22	0.00252336	0.0449024
Zfp689	0.00251435	0.0449024
Sesn2	0.00253964	0.0449643
Atp6v1h	0.00258644	0.0449943
Calhm2	0.00259516	0.0449943
Eid1	0.0025562	0.0449943
Irf5	0.00256855	0.0449943
Nelfcd	0.00256909	0.0449943
Pidd1	0.00259216	0.0449943
Prrg2	0.0025734	0.0449943
Rrp36	0.00258754	0.0449943
Sacm1l	0.00256173	0.0449943
Smarcc2	0.00258299	0.0449943
Tfg	0.00258088	0.0449943
Ttc9	0.00256956	0.0449943
Zfp668	0.00256621	0.0449943
Zfp719	0.00256447	0.0449943
Grb10	0.00261568	0.0452682
Ulk4	0.0026187	0.0452682
Ak5	0.0026248	0.0453068
Azi2	0.00263611	0.0453153
Cfap97	0.00264465	0.0453153
Ddx17	0.00264314	0.0453153
Deaf1	0.00262996	0.0453153
Kifap3	0.0026384	0.0453153
Arap3	0.00269189	0.0454625
Btg2	0.00271201	0.0454625
Dcaf6	0.00268116	0.0454625
Dgat2	0.00270506	0.0454625
Fam168a	0.0026776	0.0454625
Kidins220	0.00270837	0.0454625
Limd1	0.0027154	0.0454625
Micu1	0.00270791	0.0454625
Mri1	0.00269581	0.0454625
Nectin2	0.00267891	0.0454625
Pfn2	0.00270563	0.0454625
Rdx	0.00270954	0.0454625
Rhbdf2	0.00269421	0.0454625
Tkfc	0.00269518	0.0454625
Zdhhc20	0.00266815	0.0454625
Zfp503	0.00269718	0.0454625
6430548M08Rik	0.00274913	0.0457191
Atp9b	0.00274994	0.0457191
Gsk3b	0.00274402	0.0457191
Pde7b	0.00274624	0.0457191
Prkag1	0.00275025	0.0457191
Cenpb	0.00275982	0.0457285
Kif3a	0.00276995	0.0457285
Mcrs1	0.0027558	0.0457285
Sh3d19	0.00276607	0.0457285
Toe1	0.00277036	0.0457285
Osbpl8	0.00277511	0.0457424
Hist1h1c	0.0027795	0.0457503
Nbr1	0.00280595	0.0460349
Nup188	0.00280649	0.0460349
Ptdss1	0.00280941	0.0460349
Snrpn	0.00281252	0.0460349
Ccdc181	0.00282852	0.0462321
Mia3	0.00283837	0.0463284
Nr4a1	0.00284943	0.0463795
Rad17	0.00284665	0.0463795
Larp6	0.00287476	0.0465974
Med22	0.00287301	0.0465974
Yipf5	0.00287254	0.0465974
Tmem151a	0.00288089	0.0466321
Nek1	0.00289501	0.0467314
Rpl18	0.00289227	0.0467314
Gemin7	0.00291148	0.0467395
Nr2c2ap	0.00290545	0.0467395
Prpf19	0.00290995	0.0467395
Trp53inp2	0.00291007	0.0467395
Cds2	0.00291584	0.0467454
Spout1	0.00292408	0.0468133
Sart1	0.00293325	0.0468959
Rabgap1l	0.00293894	0.0469228
Gaa	0.00296782	0.0470206
Ift80	0.00296188	0.0470206
Katnal1	0.0029635	0.0470206
Larp4	0.00295992	0.0470206
Pxn	0.0029566	0.0470206
Slc39a14	0.00296917	0.0470206
Rtn4rl2	0.00297742	0.0470874
Stk3	0.00298165	0.0470907
Pi4kb	0.0029985	0.0472931
Mmp17	0.00301075	0.0474224
1810043G02Rik	0.00303644	0.047585
Gab2	0.00302858	0.047585
Lonp2	0.00304058	0.047585
Ufl1	0.00303235	0.047585
Zfp933	0.0030414	0.047585
Msto1	0.0030508	0.0476449
Slc25a24	0.00305745	0.0476449
Srr	0.00305544	0.0476449
Tbc1d2b	0.00307187	0.0477424
Tor2a	0.00306917	0.0477424
Fam3c	0.00308038	0.0478113
Arl14ep	0.00310279	0.0479921
Sdk1	0.00310106	0.0479921
Slpi	0.00310592	0.0479921
Zfp953	0.00310843	0.0479921
Rbm3	0.00311824	0.04808
4933428G20Rik	0.00313916	0.0483389
Tmem191c	0.00314764	0.0483556
Zfp455	0.0031485	0.0483556
Capn5	0.00315274	0.0483571
Atp7a	0.00316826	0.0484482
Sos1	0.00316677	0.0484482
Zfp518a	0.00317109	0.0484482
Fuz	0.00317864	0.0485001
Pdpk1	0.00318527	0.048538
Fchsd2	0.00319787	0.0485513
Rpl22l1	0.00320021	0.0485513
Ssr4	0.00319415	0.0485513
St13	0.00320273	0.0485513
Mlst8	0.00321075	0.0486098
Chst12	0.00321976	0.0486317
Snx27	0.00322051	0.0486317
Acy3	0.00323047	0.0487194
Col1a1	0.00325353	0.0488718
Dync2h1	0.00325195	0.0488718
Fam184a	0.00326146	0.0488718
Mast1	0.00325994	0.0488718
Trappc10	0.00324549	0.0488718
Nemf	0.00327339	0.0489879
Mpi	0.00329941	0.0493142
Mospd2	0.0033091	0.0493958
Ascc3	0.00332626	0.0494893
Bace1	0.00333227	0.0494893
Rragc	0.00332944	0.0494893
Tada1	0.00332745	0.0494893
Abhd15	0.00336518	0.049538
Ctc1	0.00336424	0.049538
Cul3	0.00335796	0.049538
Dnajc5	0.00335317	0.049538
Fam199x	0.00335504	0.049538
Oxsm	0.00334669	0.049538
Rock2	0.00336297	0.049538
Ephx1	0.00338501	0.049731
Gopc	0.00338679	0.049731
Cenpt	0.00339273	0.0497557
Efcab2	0.00341127	0.0498444
Oxr1	0.00341155	0.0498444
Sgsh	0.00340537	0.0498444
Pdpn	0.00341622	0.0498504
Ctnna1	0.00342868	0.0499439
Pawr	0.00343543	0.0499439
Ube2l3	0.00343509	0.0499439
